# Supplementary material for: Chronic intracranial recordings in the globus pallidus reveal circadian rhythms in Parkinson’s disease
Source: Nat Commun. 2024 May 30;15:4602. doi: 10.1038/s41467-024-48732-0 (PMC11139908; doi:10.1038/s41467-024-48732-0)
Supplement: Supplementary file 4 — Source data [file 41467_2024_48732_MOESM4_ESM.xls]

## Sheet: Figure 1
	Individual recordings (GPi, normalized and avereged over 24h)
Recording Time (minutes)	0	1	2	3	4	5	6	7	8	9	10	11	12	13	14	15	16	17	18	19	20	21	22	23	24	25	26	27	28	29	30	31	32	33	34	35	36	37	38	39	40	41	42	43	44	45	46	47	48
10	0.900251	1.68319	1.83843	-0.170892	0.634578	0.758635	0.547001	1.09465	0.543146	-0.0794576	0.42575	-0.118676	1.54936	0.955886	0.424525	1.16274	0.207673	0.515805	-0.350826	0.21806	0.393928	-0.0073973	0.734927	0.622706	0.824284	1.14605	1.08334	1.08741	0.135694	1.48499	-0.0017981	-0.471598	-0.474088	0.573845	-0.421147	-0.162319	0.118129	0.424355	-0.769308	0.22512	-0.663903	-0.359757	0.522614	-0.206611	-0.465573	-0.755307	-0.727207	0.279108	-0.457607
20	1.35754	1.59728	1.8164	-0.185186	0.403259	0.870003	0.422794	1.0648	0.600054	0.400831	0.556986	0.261831	1.17256	0.925075	0.549757	0.990178	0.128003	0.484542	0.236345	-0.0245305	-0.0705253	0.0602903	0.277988	0.452228	0.976867	1.12295	0.817875	1.13829	0.0523293	1.12838	0.208658	-0.601257	-0.375218	0.30687	-0.292915	-0.181835	-0.0044064	0.29651	-0.796268	-0.0160993	-0.741845	-0.38246	0.321344	-0.337313	-0.50113	-0.796359	-0.794218	0.0698263	-0.441322
30	1.3683	1.17236	1.79602	-0.131282	0.265233	1.05762	0.237041	0.876471	0.410468	1.12322	0.534667	0.329301	0.736734	0.720371	0.545642	0.75591	0.282017	0.376942	0.763139	-0.0946268	-0.190173	0.250057	-0.202818	0.452228	0.935967	1.06155	0.565783	1.03409	0.0523293	0.46514	0.247418	-0.53106	-0.304273	0.172588	-0.252485	-0.235063	0.028752	0.241601	-0.718023	-0.0695295	-0.741845	-0.399237	0.359048	-0.280734	-0.533022	-0.855077	-0.853901	-0.235607	-0.429468
40	1.54784	0.84002	1.19012	0.132071	0.381823	0.864033	0.461276	0.96488	0.632342	0.991149	0.626702	0.299299	0.717951	0.474993	0.511054	0.631982	-0.0617739	0.174145	0.760498	0.117274	-0.0753265	0.596334	-0.118264	0.156118	0.504589	1.06536	0.853144	0.964476	-0.112745	-0.210896	0.206718	-0.250258	-0.345051	0.0366175	-0.222319	-0.351204	0.26578	0.123979	-0.931642	0.0413046	-0.396533	-0.401334	0.224693	-0.136444	-0.463413	-0.66012	-0.656582	-0.358346	-0.499026
50	1.96825	0.940044	0.487446	0.331775	0.609933	0.604773	0.742731	1.16719	0.801286	0.412415	0.777848	0.264478	0.786075	0.410081	0.560165	0.536196	-0.306403	-0.0828342	0.733852	0.227682	0.0694846	0.347945	0.0314054	0.156118	0.245003	0.857681	1.12911	1.00594	-0.112745	-0.711935	0.315568	-0.340486	-0.427391	-0.17739	-0.333574	-0.424407	0.69584	0.0274151	-1.17684	0.0832409	-0.396533	-0.422444	0.285106	-0.138375	-0.508742	-0.447965	-0.446757	-0.117779	-0.541296
60	1.85743	1.034	0.616561	0.192751	0.764904	0.567413	1.15295	0.83363	0.471173	0.18318	0.444327	0.135529	0.373459	0.432626	0.440894	0.212182	0.0769127	-0.080958	0.709822	0.179863	-0.10054	-0.0896591	0.167575	-0.0865971	0.303383	0.547868	1.07229	0.981597	-0.0868714	-0.71501	0.546473	-0.505976	-0.628385	-0.158743	-0.338788	-0.421297	0.856793	-0.371081	-0.776071	0.055209	-0.408517	-0.415889	0.454352	-0.174275	-0.572234	-0.507371	-0.530616	0.170259	-0.622635
70	1.38963	0.951571	0.930401	0.170402	1.13653	0.634323	0.782008	0.396002	0.19032	0.366992	0.0132007	0.214975	0.172453	0.3704	0.193057	-0.0249412	0.206722	0.0988529	0.373611	0.201035	-0.575345	-0.0393179	0.301209	-0.0865971	0.650564	0.393694	0.963202	0.944429	-0.0868714	-0.443099	0.873669	-0.487281	-0.723809	-0.166678	-0.243087	-0.432219	0.273335	-0.732161	-0.464402	-0.170009	-0.408517	-0.391283	0.237773	-0.0134251	-0.56813	-0.654012	-0.708533	0.241212	-0.801766
80	1.10228	0.888682	0.998545	0.303248	1.26373	0.817062	0.9252	0.500143	0.17972	0.791933	0.198521	0.311745	0.880047	0.293017	0.125073	0.535791	0.108596	0.177803	0.395505	0.461206	-0.79769	0.104905	0.592148	0.361819	0.912058	0.283008	1.08324	0.892983	-0.0102465	-0.180773	0.769749	-0.418509	-0.621589	-0.152321	-0.0710903	-0.368845	0.0346382	-0.591133	-0.320699	-0.259587	-0.707207	-0.384423	0.0956709	0.00841092	-0.649962	-0.8041	-0.747781	0.11302	-0.938692
90	0.985818	0.977843	0.824449	0.550033	1.42146	0.778873	0.945276	0.913518	0.688165	0.843091	0.20051	0.191486	1.65482	0.399074	0.355923	1.20374	0.233069	0.189884	0.500153	0.40007	-0.28755	0.304144	0.73911	0.361819	0.655951	0.119871	0.954297	0.993387	-0.0102465	-0.0829455	0.637211	-0.427991	-0.511872	0.0285042	-0.0858896	-0.451825	0.0789688	-0.508132	-0.216774	-0.390905	-0.707207	-0.406329	0.104219	-0.199983	-0.651401	-0.886957	-0.741494	-0.137536	-0.826475
100	1.10088	1.04501	0.751067	0.515381	1.50576	0.625253	1.14325	1.07711	0.605902	0.718287	-0.24699	0.0597797	1.84737	0.465129	0.466688	1.3405	0.514346	0.41341	0.161702	0.342124	0.108584	0.107399	0.659535	0.141252	0.592146	0.246122	0.672637	0.98167	0.447002	-0.217096	0.212865	-0.397767	-0.435612	-0.0310171	-0.259466	-0.565237	-0.125404	-0.536407	-0.474719	-0.541959	-0.764049	-0.415391	0.226409	-0.238148	-0.554609	-0.910437	-0.777816	-0.250322	-0.72609
110	0.735779	1.02585	0.639646	0.354367	1.36709	1.07029	1.48755	1.05067	0.11651	0.392022	0.224116	0.103692	1.36378	0.40148	0.390664	1.17351	0.97281	0.500113	0.172988	0.451172	-0.0262791	-0.218755	0.431435	0.141252	1.0016	0.380404	0.562373	0.724926	0.447002	-0.144809	-0.0935865	-0.219622	-0.409328	-0.16569	0.122067	-0.514666	-0.288409	-0.560889	-0.722902	-0.410021	-0.764049	-0.399481	-0.0289924	-0.340975	-0.494095	-0.731534	-0.651716	-0.278393	-0.817833
120	0.612709	0.727493	0.630029	0.273037	1.12357	1.53984	1.32377	0.965665	0.160029	0.0307801	1.28202	0.200739	0.926468	0.303337	0.314391	0.855082	0.851895	0.543633	0.500223	0.504912	-0.372738	-0.24595	0.312766	-0.135047	0.829657	0.105699	0.271962	0.538318	0.101579	0.161447	0.387638	0.0234728	-0.50806	-0.0438909	0.47436	-0.409843	-0.279069	-0.623487	-0.737259	-0.47942	-0.818239	-0.408186	-0.264426	-0.34023	-0.514919	-0.614803	-0.631611	-0.192226	-0.857257
130	1.00972	0.3945	0.766932	0.427522	0.602502	1.79615	1.39793	1.16385	0.452246	0.294212	1.79364	0.351949	0.738223	0.227456	0.232397	0.421066	0.515636	0.918427	0.423099	0.339471	-0.403443	0.0765786	0.300006	-0.135047	0.292653	0.0223593	0.0690978	0.403511	0.101579	0.199489	0.49474	0.294839	-0.533356	-0.161727	0.5186	-0.276366	-0.182717	-0.648486	-0.614835	-0.479727	-0.818239	-0.423333	-0.223881	-0.208006	-0.494477	-0.635415	-0.664477	-0.221991	-0.832977
140	1.15749	0.465328	1.02765	0.630368	0.544527	2.07622	1.10403	1.26573	0.661771	0.880715	1.74568	0.402132	0.330718	0.160988	0.16333	-0.0560857	0.423492	1.12539	0.108649	0.388123	0.465841	0.560769	-0.0866456	-0.197971	0.135645	0.0839985	-0.0727053	0.291328	0.144837	0.125266	-0.0635234	0.201427	-0.187269	-0.18532	0.0161511	-0.220213	-0.330292	-0.511977	-0.499496	-0.295481	-0.643172	-0.446069	-0.250912	-0.370818	-0.4996	-0.593696	-0.540075	-0.239669	-0.767513
150	1.06769	0.809776	1.03925	0.587836	0.69934	1.46016	0.991972	1.06266	0.497213	1.38439	1.45517	0.418732	-0.381388	0.188974	0.0295738	-0.535727	0.258891	0.768013	-0.14047	0.698362	0.824079	0.527398	-0.171638	-0.197971	0.0706271	-0.0557652	-0.0806687	0.160231	0.144837	-0.0977384	-0.362712	-0.1539	0.264973	-0.217931	-0.429993	-0.195993	-0.509535	-0.48311	-0.505974	-0.158886	-0.643172	-0.462107	-0.29528	-0.581421	-0.533355	-0.806647	-0.802342	-0.138034	-0.742952
160	1.03424	1.053	0.771693	0.572491	0.575504	1.07247	0.639581	1.33922	0.158404	1.5846	1.10057	0.679495	-0.561292	0.274378	-0.0456064	-0.690724	0.412537	0.51759	-0.175199	0.70323	0.650788	-0.123566	0.129449	-0.312937	-0.169115	-0.104969	0.0771431	-0.1557	-0.236992	-0.554663	-0.339501	-0.322821	0.27919	-0.426547	0.128027	-0.164738	-0.397008	-0.412246	-0.532117	-0.152635	-0.537018	-0.451456	-0.124396	-0.735958	-0.511252	-0.995161	-1.08224	-0.198076	-0.726369
170	0.851894	1.13042	0.744389	0.682115	0.637974	1.10044	0.175193	1.16472	0.0114365	1.08956	0.615638	0.486138	0.0822297	0.345757	0.058537	-0.103361	0.472975	0.720815	-0.124494	0.434067	0.754947	-0.644986	0.20539	-0.312937	-0.361085	-0.168241	-0.0782789	-0.355415	-0.236992	-0.626289	-0.242402	0.00605994	0.312157	-0.311095	0.435617	-0.159593	-0.275901	-0.240352	-0.530669	-0.170715	-0.537018	-0.432037	-0.0899936	-0.881719	-0.51462	-0.979995	-1.03074	-0.436233	-0.629126
180	0.596846	1.12086	0.800447	0.813068	0.953846	0.870382	-0.0695846	0.477706	0.0693541	0.88384	0.108161	0.281625	0.698359	0.346048	0.108671	0.783667	-0.11191	0.627878	-0.0894657	-0.0447204	0.660267	-0.545335	0.244089	-0.133788	-0.356642	-0.16549	-0.366651	-0.384553	0.228869	-0.0391573	-0.261852	0.269381	0.937299	0.0387185	-0.0974936	-0.228537	-0.220295	-0.431733	-0.422636	-0.193176	-0.534461	-0.489902	-0.124384	-0.860831	-0.527718	-1.00879	-1.02945	-0.525175	-0.725505
190	0.801383	0.825131	0.917329	1.04658	1.10822	0.591449	0.259169	0.187084	0.306507	0.774562	-0.0150239	0.196257	1.28633	0.239762	-0.167257	1.53719	-0.254742	0.189811	-0.400251	-0.336801	0.60824	-0.199447	-0.0044046	-0.133788	-0.302788	-0.234692	-0.436597	-0.469037	0.228869	0.0728211	-0.560144	0.222221	1.00603	0.456947	-0.473055	-0.373515	-0.115044	-0.631341	-0.188148	-0.186669	-0.534461	-0.489403	-0.319069	-0.701847	-0.538179	-0.982279	-1.00387	-0.542932	-0.646982
200	1.18145	0.748207	0.933498	1.26619	0.926368	0.0921111	0.385075	-0.0402171	0.76445	0.11058	0.166288	-0.100133	1.51008	0.289865	-0.399723	1.62236	-0.114162	0.0597412	-0.470151	-0.352224	0.586678	0.226372	-0.361822	0.35941	-0.147262	-0.311173	-0.35566	-0.550215	-0.0130516	-0.0848437	-0.530716	0.0805218	0.517584	0.486821	-0.490479	-0.364254	-0.0573126	-0.530597	-0.103244	-0.324336	-0.819643	-0.458395	-0.275195	-0.707994	-0.558477	-1.03434	-1.08993	-0.616256	-0.348849
210	1.58046	0.852781	0.67521	1.21006	0.820854	0.143903	0.301005	-0.16033	0.709711	-0.170722	0.267618	-0.161946	1.23295	0.332302	-0.268354	1.21859	0.0550774	0.161672	-0.0343346	-0.106694	0.16073	0.0157777	-0.285669	0.35941	0.0482742	-0.329242	-0.373516	-0.599762	-0.0130516	-0.111362	-0.114416	-0.0424235	0.480743	0.39212	-0.66577	-0.362988	-0.394662	-0.427477	-0.0645515	-0.601094	-0.819643	-0.5088	0.01959	-0.702689	-0.594012	-1.17524	-1.26831	-0.651787	-0.208746
220	1.58257	0.811286	0.463664	1.32812	0.849636	0.512682	0.5173	-0.048137	-0.0323712	-0.586977	0.448276	-0.260258	0.951229	0.279554	0.167114	0.917153	0.625202	0.168823	0.153796	0.0509938	-0.222762	-0.563168	-0.281117	-0.0357101	0.236062	-0.356886	-0.641582	-0.720372	-0.0398851	-0.394306	0.0286989	0.0633037	0.104302	0.196004	-0.766171	-0.486768	-0.686163	-0.436689	0.00929548	-0.516529	-0.773301	-0.560512	-0.213377	-0.610158	-0.537408	-1.1938	-1.28607	-0.707756	-0.143483
230	1.49529	0.999119	0.339755	1.71612	0.861299	0.974241	0.274692	-0.0476613	-0.367343	-0.9584	0.643134	-0.152654	0.745913	0.640233	0.305194	0.490295	0.906922	0.196548	0.495034	-0.0360354	-0.0559053	-0.555574	-0.31204	-0.0357101	0.413955	-0.437915	-0.686218	-0.809014	-0.0398851	-0.449569	0.0137572	0.357084	-0.0564575	-0.0378326	-0.477428	-0.474065	-0.670616	-0.578071	0.0468187	-0.35559	-0.773301	-0.585788	-0.364847	-0.642127	-0.471487	-1.16669	-1.23116	-0.737583	-0.290224
240	1.57995	1.13904	0.370272	1.86065	0.776723	1.07577	-0.0494041	-0.081766	-0.290248	-0.636366	0.340351	0.254703	0.250856	1.01131	-0.067563	0.0177974	0.925759	0.21154	0.575093	-0.0954582	0.836349	-0.478319	-0.239672	-0.133387	0.49195	-0.529485	-0.625548	-0.861273	-0.378196	-0.554668	0.142185	0.759619	0.128884	0.163874	-0.318433	-0.425904	-0.55965	-0.692101	0.257396	-0.36652	-0.640995	-0.540185	-0.310846	-0.819049	-0.476106	-1.08159	-1.13347	-0.791913	-0.406904
250	1.20488	1.03582	0.593635	1.56853	0.662541	0.672094	-0.0299851	0.0869485	0.0242284	0.263132	-0.0808485	0.559365	-0.001751	0.667055	-0.0608825	0.0508856	0.468404	0.155766	0.297999	-0.225147	1.41984	-0.255396	-0.246945	-0.133387	0.318222	-0.395989	-0.766227	-0.884435	-0.378196	-0.598603	0.340743	0.96245	-0.020865	0.325231	-0.576314	-0.422382	-0.274452	-0.60349	0.503057	-0.436079	-0.640995	-0.491399	-0.231331	-0.821198	-0.478388	-1.03589	-1.07794	-0.772489	-0.438864
260	0.993829	1.1458	0.563727	1.24918	0.758751	0.633776	0.0972349	0.269935	0.116099	0.716924	-0.220444	0.655162	0.0398741	0.470631	0.455983	0.027971	-0.0671764	0.235815	0.367269	-0.388091	0.96184	0.0551107	0.261098	-0.239617	-0.0086663	-0.353385	-0.877498	-0.794608	-0.17817	-0.589842	0.371198	0.718031	-0.139487	0.578718	-0.553696	-0.382924	-0.259497	-0.507945	0.507588	-0.447429	-0.528004	-0.515552	-0.0452345	-0.792013	-0.425961	-1.03371	-1.05986	-0.753271	-0.610158
270	1.1804	0.907337	0.62581	0.779069	0.8031	0.393365	0.152454	0.333521	-0.132031	0.435399	-0.162993	0.762785	-0.167731	0.411656	0.685438	-0.342862	0.354764	0.324905	0.454722	-0.709192	0.515549	-0.182454	0.327275	-0.239617	-0.155683	-0.400784	-0.893032	-0.766075	-0.17817	-0.514306	0.0749467	0.505235	-0.440356	0.477797	-0.373333	-0.326847	-0.329139	-0.365065	0.63906	-0.444466	-0.528004	-0.577608	-0.110029	-0.902693	-0.400971	-0.958913	-0.995786	-0.787674	-0.762965
280	0.851531	0.506219	0.644341	0.635072	0.641576	-0.0580927	0.332801	0.370984	-0.250751	0.205811	0.0763338	0.623981	-0.326862	0.102594	0.532208	-0.434625	0.978486	0.545841	0.239723	-0.552182	0.293549	-0.502799	-0.0458658	-0.100302	-0.152735	-0.412624	-0.698984	-0.718679	-0.471317	-0.356734	-0.172933	0.702344	-0.69742	0.0416435	-0.0775994	-0.320432	-0.339925	-0.364349	0.745335	-0.590437	-0.663241	-0.614853	-0.456919	-0.973591	-0.451045	-0.80403	-0.89593	-0.775637	-0.751835
290	0.430864	0.291065	0.43512	0.813845	0.539141	0.0918021	0.340158	0.441657	-0.24281	-0.250096	0.246768	0.660844	0.0655164	-0.18904	1.07266	0.00453887	0.840127	0.55055	-0.0914694	-0.0760213	-0.157179	-0.630094	0.0755178	-0.100302	-0.067166	-0.504945	-0.168934	-0.592316	-0.471317	-0.387389	-0.249391	0.869921	-0.478077	0.187007	0.131202	-0.298988	-0.422177	-0.37069	0.330242	-0.650021	-0.663241	-0.601149	-0.245309	-0.982894	-0.460226	-0.46622	-0.613157	-0.796929	-0.684881
300	0.385552	-0.0160717	0.642057	1.0601	0.642513	0.361008	0.452379	0.416576	0.0642241	-0.480552	0.256864	0.722148	0.29551	-0.395544	2.26196	0.270723	0.492015	0.039973	0.0245102	-0.093535	-0.242464	-0.298231	-0.13501	0.108631	0.0422696	-0.623554	-0.0110103	-0.43005	-0.50296	-0.397829	-0.199626	0.758162	-0.315339	0.43218	0.542078	-0.311939	-0.390611	-0.344859	0.0616866	-0.453014	-0.329255	-0.59505	-0.0466962	-1.02073	-0.486579	-0.181602	-0.337944	-0.857392	-0.720846
310	0.432913	-0.0544367	0.770191	1.51001	0.743191	0.187334	0.493928	0.351073	0.336724	-0.191787	0.145515	0.524297	0.0397275	-0.406753	2.4028	0.141585	0.324657	0.0177402	-0.0600748	-0.0723375	0.100779	0.0743477	-0.116272	0.108631	0.0826488	-0.545399	-0.434275	-0.260757	-0.50296	-0.12983	0.0130628	0.234081	-0.107089	0.0591924	0.79421	-0.291673	-0.437964	-0.296955	-0.091282	-0.247869	-0.329255	-0.608911	-0.318668	-1.12505	-0.431959	-0.0602629	-0.21825	-0.86778	-0.717872
320	0.406819	0.200515	0.600663	1.20702	0.918818	-0.0041887	0.817346	0.47601	0.353908	-0.110907	0.111447	0.845846	0.130801	-0.224298	1.70212	0.205239	0.176305	0.16416	-0.433728	-0.153339	-0.397568	0.12615	0.337543	-0.206519	-0.0520122	-0.344538	-0.530108	-0.128931	-0.411483	-0.150747	0.147708	-0.297204	0.385963	-0.398623	0.485726	-0.145398	-0.549215	-0.319214	-0.146121	-0.199305	-0.709159	-0.642546	-0.361224	-1.10551	-0.397307	0.138528	0.0110489	-0.978145	-0.68901
330	0.589566	0.443322	0.451838	0.997049	0.825921	-0.111351	0.855327	0.566795	0.137294	0.0531598	-0.126465	1.06117	0.308166	-0.158571	1.29506	0.285493	0.428625	0.333926	-0.58106	0.174584	-0.808417	0.119831	0.292112	-0.206519	-0.17398	-0.259694	-0.506471	-0.0963693	-0.411483	-0.269187	-0.238156	-0.417284	0.31876	-0.397468	0.119683	-0.016786	-0.136361	-0.488582	-0.300784	-0.298672	-0.709159	-0.649461	-0.305541	-1.05476	-0.472977	0.427215	0.174068	-1.03928	-0.582284
340	0.937198	0.390794	0.235152	1.20414	0.399382	-0.0076733	0.37963	0.777512	0.189327	0.28533	-0.353255	0.643663	0.313039	-0.321231	0.784744	0.293144	0.706395	0.591227	-0.514175	0.837151	-0.776437	0.317489	0.26818	0.299376	-0.116925	-0.250662	-0.653089	-0.440239	-0.263623	-0.194837	-0.564566	-0.483895	0.0969426	-0.423589	0.0656958	-0.0282894	0.134786	-0.427959	-0.686242	-0.416176	0.215105	-0.404865	-0.242697	-0.969321	-0.549137	0.611032	0.415403	-0.928385	-0.563945
350	0.908009	0.495231	0.264839	0.917973	0.371911	0.213747	0.488059	1.0435	0.341618	0.438047	-0.0683063	0.0209352	-0.101334	-0.0724313	0.265926	-0.169323	0.413797	0.556989	-0.138552	0.8613	-0.698985	0.338319	0.364423	0.299376	-0.0301728	-0.22185	-0.779841	-0.82165	-0.263623	-0.0668902	-0.418905	-0.556533	-0.0182056	-0.522095	0.285209	-0.119919	-0.182832	-0.342061	-0.799913	-0.52083	0.215105	-0.225162	-0.0245264	-0.910296	-0.594412	0.697798	0.690144	-0.645132	-0.626121
360	0.741241	0.752027	0.0485717	0.439921	0.417816	0.138928	0.252116	1.28215	0.290254	0.672707	0.00565741	-0.27984	-0.47286	0.7312	0.179884	-0.77657	0.0620634	0.100672	0.232002	0.348475	-0.650378	-0.0036095	0.222822	0.480037	0.0206542	-0.248379	-0.858899	-0.935667	0.0243338	0.277297	-0.46553	-0.489365	-0.43738	-0.606997	0.152552	-0.145286	-0.30984	-0.382446	-0.830065	-0.654841	0.0774226	-0.425295	0.524717	-0.975382	-0.628953	0.954104	0.805942	-0.458251	-0.57145
370	0.635761	0.743212	-0.111404	0.679696	0.399858	-0.0573543	-0.101934	1.47402	0.338408	0.614074	-0.345527	-0.334745	-0.449076	1.51132	0.451155	-0.700126	0.263249	-0.198767	0.480915	-0.178935	-0.757238	-0.0516645	0.540671	0.480037	0.0322298	-0.230706	-0.820234	-0.997606	0.0243338	0.831659	-0.545432	-0.491193	-0.309049	-0.727852	-0.147772	-0.163913	-0.326246	-0.391058	-0.619555	-0.730826	0.0774226	-0.385685	0.506426	-1.07407	-0.42823	0.835756	0.816921	-0.430557	-0.686896
380	0.624917	0.55735	0.298471	1.41282	0.433701	-0.133818	-0.36758	1.39226	0.325649	0.399563	-0.533108	-0.377943	-0.470434	1.45926	0.626021	-0.538621	0.390222	-0.135066	0.345352	-0.494524	-0.745665	-0.146117	0.352615	0.0964823	-0.21945	-0.0943429	-0.8095	-1.09009	-0.0401078	1.20001	-0.495988	-0.542935	-0.10365	-0.616926	-0.296992	-0.293761	-0.276536	-0.128025	-0.459125	-0.69242	-0.453454	-0.169721	0.211471	-1.22102	-0.226086	0.629615	0.64556	-0.106213	-0.97624
390	0.78556	0.419332	0.463851	1.71073	0.340526	-0.0273366	-0.357685	0.59378	0.618763	0.193954	-0.417508	-0.0903368	-0.555706	0.883659	0.557909	-0.723974	0.057769	-0.373424	0.333684	-0.654953	-0.521788	0.118738	-0.496701	0.0964823	-0.528436	0.11036	-0.912686	-1.18655	-0.0401078	0.63827	-0.395947	-0.491869	-0.420895	-0.50205	-0.236332	-0.278718	-0.19009	-0.176912	-0.558603	-0.652505	-0.453454	0.922067	0.225826	-1.31625	-0.155324	0.723958	0.561807	-0.106207	-0.986491
400	1.06969	0.191316	0.472236	1.55618	0.212356	0.0919232	-0.0336911	-0.119432	1.24793	-0.0586361	-0.29447	0.211233	-0.453901	0.359781	0.691714	-0.644444	-0.0817886	-0.370887	0.491345	-0.520696	-0.258165	0.715369	-0.785272	1.11802	-0.57492	0.386197	-0.986604	-1.20372	0.338453	0.297758	0.0144315	-0.414919	-0.742353	-0.461157	0.0373085	-0.217434	-0.130829	-0.422868	-0.707449	-0.707107	-0.658931	1.75547	0.150309	-1.29753	-0.137034	0.874135	0.804472	-0.292503	-0.921407
410	1.1455	-0.405544	0.436178	1.46887	0.0604953	0.14618	0.185712	-0.279685	1.93097	0.369514	-0.0884631	0.527458	-0.191365	-0.453942	0.890161	-0.336462	-0.172035	-0.169874	0.262277	-0.439025	-0.0659806	1.4466	-0.766654	1.11802	-0.496503	0.598365	-1.00789	-1.16628	0.338453	0.634195	0.308758	-0.468863	-0.638261	-0.377321	0.129179	0.793359	0.022062	-0.371774	-0.742723	-0.670314	-0.658931	2.04286	-0.116991	-1.3612	0.0255116	1.03674	0.959945	-0.26862	-0.917953
420	0.669957	-0.76337	0.320187	1.73072	-0.0099114	0.158673	0.276133	-0.637359	2.17785	0.843994	-0.219166	0.544593	-0.18862	-0.818036	0.470752	-0.232388	0.00434358	-0.113641	0.229238	-0.336935	0.197615	2.02045	-0.607172	1.20713	-0.154633	0.481167	-1.01415	-1.18349	0.563518	0.494881	0.50079	-0.225274	-0.402237	0.0125673	0.0639235	0.876941	-0.0136574	-0.306526	-0.689915	-0.588693	-0.116704	2.4964	-0.347287	-1.42425	0.0344759	0.709227	0.61807	-0.343227	-0.691707
430	0.230685	-0.649843	0.315345	1.73566	0.0974024	0.228071	0.46202	-0.804554	1.97546	0.510966	-0.262491	0.214173	-0.0171675	-0.633841	0.0420245	-0.0365709	0.460935	-0.0922217	-0.0073928	-0.0363167	0.424024	1.84291	-0.503548	1.20713	0.149529	0.303946	-0.933057	-1.24016	0.563518	0.350265	0.800211	-0.177913	-0.403763	0.246665	-0.0258955	-0.0756019	0.561193	-0.17294	-0.580528	-0.503263	-0.116704	2.78296	-0.201665	-1.34736	-0.128956	0.325217	0.328747	-0.17542	-0.655169
440	-0.0021065	-0.590576	0.27198	1.51911	0.156782	-0.0051252	0.238701	-0.673147	1.91626	0.201032	0.00712359	0.360427	0.325975	-0.620675	0.00589111	0.245371	0.881515	-0.225369	-0.474327	-0.0361648	0.517275	1.67562	-0.497905	0.875807	0.327279	0.26261	-0.933277	-1.25862	1.62587	0.569092	0.512968	-0.214492	-0.223548	0.123941	0.0972144	-0.0620694	0.602699	-0.257171	-0.47633	-0.480922	-0.44753	2.08372	-0.283612	-1.22355	-0.0581898	0.433068	0.42345	-0.0237469	-0.284075
450	-0.0383518	-0.644331	0.152617	1.17922	0.111005	-0.411498	-0.0918105	-0.538512	1.66032	0.202183	0.2612	0.339286	0.587322	-0.681294	-0.289349	0.376611	1.21599	-0.339677	-0.619599	-0.165638	0.0410049	1.46785	-0.402274	0.875807	0.330235	0.597206	-0.952873	-1.35561	1.62587	0.662862	0.106943	0.148886	0.0524439	-0.0094479	0.0553324	-0.0448318	-0.254216	-0.0710401	-0.283504	-0.492536	-0.44753	1.61404	-0.222559	-1.28751	-0.0717114	1.05063	1.08665	-0.0033639	-0.0511029
460	0.0138007	-0.537023	-0.0248833	0.897641	0.203887	-0.250867	0.116704	-0.476079	1.28159	0.168991	1.13583	0.32141	0.744653	-0.496464	-0.631384	0.414271	0.902025	-0.32692	-0.508901	-0.0938896	-0.559596	1.17227	-0.583926	0.298678	-0.034125	0.836675	-0.958095	-1.39035	2.14782	0.307625	-0.0879241	0.093897	0.369083	-0.167543	-0.285692	0.114119	-0.627815	0.0306738	-0.0076415	-0.619014	1.79547	1.43977	-0.161005	-1.35846	-0.0864402	2.12404	2.25447	-0.0720437	-0.110572
470	-0.155499	-0.356136	-0.116347	0.979425	0.0311361	0.107203	0.244868	-0.455502	1.11837	-0.355228	1.4649	0.718686	0.6395	-0.167195	-0.85694	0.333072	0.195072	-0.295716	-0.339925	-0.132946	-0.989936	1.3636	-1.00028	0.298678	-0.457106	0.706442	-0.820348	-1.40422	2.14782	0.0716877	-0.403447	-0.221371	0.183385	-0.199455	-0.425531	0.179777	-0.710863	-0.174215	0.0457023	-0.502263	1.79547	0.829599	-0.0326095	-1.11356	-0.0651093	2.82723	3.3266	-0.374856	0.192744
480	-0.226933	-0.475313	-0.311616	0.81914	-0.138527	0.175123	0.241709	-0.588346	1.26096	-0.541548	1.64294	1.12934	0.289787	-0.175021	-0.978271	0.182188	-0.025656	-0.277723	-0.252555	-0.158654	-1.14033	1.81212	-1.01194	0.211984	-0.55922	0.749297	-0.61131	-1.45569	1.36834	-0.128496	-0.609308	-0.216512	-0.0327042	-0.0172071	-0.62111	0.131062	-0.349517	-0.166182	-0.322217	-0.203553	2.02156	0.7921	0.037246	-0.739882	-0.0215958	2.66956	3.35237	-0.469124	0.0940851
490	-0.276314	-0.603911	-0.577852	0.73313	-0.048468	0.113232	0.326463	-0.687068	1.12442	-0.297722	1.48167	1.07827	-0.0508453	-0.42399	-1.01347	0.124942	0.1266	-0.223558	-0.257924	-0.198032	-0.904059	1.67653	-0.622871	0.211984	-0.53159	0.910143	-0.436776	-1.49747	1.36834	-0.409674	-0.766363	-0.143397	-0.143786	0.110499	-0.503544	0.151888	0.0258468	-0.182189	-0.624478	-0.175564	2.02156	0.694359	-0.541421	-0.569361	-0.0180658	2.19137	2.68516	-0.337129	0.0113927
500	-0.300109	-0.626086	-0.674569	0.701092	0.0350834	0.15532	0.322836	-0.47912	0.545007	-0.207673	0.838983	0.863994	-0.116298	-0.689339	-0.979586	0.185239	0.0509755	-0.0677331	-0.15209	-0.308809	-0.660182	1.08746	-0.72277	0.78692	-0.487143	0.471782	-0.434099	-1.53779	0.716488	-0.20741	-0.92198	-0.225554	-0.0026171	-0.0727134	-0.417712	0.013674	-0.0846131	-0.30443	-0.350438	-0.0162249	1.27928	0.802675	-0.792505	-0.318951	0.0779051	1.6344	1.74459	0.274436	0.275106
510	-0.285566	-0.666841	-0.708161	0.774854	0.140078	0.203036	0.265649	-0.354027	0.161321	-0.320381	0.760329	1.14798	-0.113463	-0.786682	-0.875389	0.448238	-0.259435	0.0630614	0.0414501	-0.141308	-0.678287	0.461036	-0.67394	0.78692	-0.281214	0.150104	-0.544041	-1.50079	0.716488	-0.049703	-1.04995	-0.143187	0.107773	-0.175454	-0.541919	0.0242878	-0.383209	-0.355878	0.137816	-0.0290865	1.27928	0.667024	-0.659903	-0.169935	0.302421	1.30098	1.06463	0.964024	0.20388
520	-0.458417	-0.473972	-0.708056	0.81981	0.117252	-0.0477057	0.0477665	-0.370178	0.00031247	-0.468695	0.71934	1.35741	-0.0801959	-0.529093	-0.598108	0.502145	-0.252626	0.0453529	0.0458775	0.132616	-0.667343	0.0510806	-0.499506	-0.309559	-0.0623116	0.235863	-0.530421	-1.32678	0.689429	0.0160657	-0.567803	-0.160539	0.433707	-0.423558	-0.458094	0.174908	-0.394478	-0.103706	0.473268	-0.0371976	1.89073	0.556123	-0.3337	0.0485808	0.467362	1.03572	0.938314	0.865459	0.363023
530	-0.587467	-0.280228	-0.676693	0.709	0.0826198	-0.254673	0.0982945	-0.385687	-0.150765	-0.417535	0.613162	0.945059	0.0323384	-0.34368	-0.362276	0.466206	-0.324525	-0.102832	0.125888	-0.0683565	-0.443872	0.0375912	-0.910651	-0.309559	0.116412	-0.0009501	-0.471207	-1.20356	0.689429	-0.103565	0.0748462	-0.156453	0.485324	-0.668434	-0.171029	0.183538	-0.149143	-0.242903	0.35053	0.225765	1.89073	0.786416	-0.0210788	0.0995932	0.651485	0.861497	0.777446	0.315949	0.514986
540	-0.581669	-0.377289	-0.633563	0.639919	0.169426	-0.340194	-0.116474	-0.496664	-0.219455	-0.525607	0.675893	0.446547	0.0849512	-0.371994	-0.463303	0.528205	-0.690007	-0.157497	0.00903814	-0.282554	-0.075332	0.12358	-0.929013	-0.29886	-0.0566908	-0.0606022	-0.32552	-1.20596	0.408144	-0.391022	0.0149443	-0.0836739	0.166323	-0.679416	0.188702	0.220952	-0.0058033	-0.568634	0.507694	0.419896	1.55709	0.751075	-0.0985707	0.160727	0.696551	0.992987	0.768755	0.123013	0.103261
550	-0.618735	-0.43182	-0.302106	0.511743	0.328038	-0.392806	-0.181113	-0.607237	-0.110545	-0.750486	0.519456	0.245682	-0.0051533	-0.266552	-0.533725	0.479509	-0.68539	-0.23263	-0.263933	-0.170591	0.183591	0.303547	-0.567983	-0.29886	-0.455871	-0.311944	-0.0293847	-1.13159	0.408144	-0.314096	-0.0272974	0.0118107	0.308692	-0.571982	0.365103	0.350339	0.097033	-0.465341	0.701039	0.417476	1.55709	0.488081	-0.606016	0.413921	0.835117	0.912003	0.546894	0.463919	0.211629
560	-0.688556	-0.570168	-0.0255511	0.340803	0.340484	-0.29666	-0.158182	-0.671888	-0.318242	-0.846909	-0.0606914	0.040083	-0.111058	-0.361206	-0.544122	0.524467	-0.609807	-0.379429	-0.461472	-0.317344	-0.0097301	0.188964	-0.417796	-0.542353	-0.607062	-0.596222	0.159959	-0.964047	0.104541	-0.230895	0.421626	0.0659814	0.260404	-0.456099	0.493678	0.353644	0.235411	-0.391365	0.28718	0.27612	0.826761	0.265711	-0.996155	0.270311	0.909084	0.984037	0.579839	0.657272	0.391549
570	-0.712363	-0.578342	-0.192241	0.449721	0.119617	-0.232993	0.0730712	-0.650598	-0.495112	-0.740516	-0.055149	0.545458	-0.0234675	-0.495723	-0.609192	0.677687	-0.723078	-0.372461	-0.533166	-0.517838	-0.0249255	-0.175835	-0.544912	-0.542353	-0.631615	-0.590309	0.287076	-0.755637	0.104541	-0.120885	0.614476	0.0860988	0.341452	-0.517119	0.211442	0.162149	0.267109	-0.381592	-0.212273	0.494732	0.826761	0.224642	-0.846985	0.209033	0.887372	1.23669	0.799102	0.454812	0.409353
580	-0.800126	-0.543345	-0.421132	0.299111	-0.35445	-0.126426	0.405982	-0.373243	-0.586797	-0.586037	-0.0710878	1.32569	-0.046633	-0.572646	-0.664696	0.6659	-0.491937	-0.428188	-0.407593	-0.477884	0.191202	-0.413116	-0.817866	-0.790857	-0.598769	-0.621054	0.550359	-0.614568	-0.426297	-0.116496	0.595009	0.37485	0.463293	-0.470942	-0.276381	0.095387	-0.0450868	-0.353726	-0.258851	0.719322	0.395961	0.121123	-0.864333	0.310312	1.23935	1.38127	0.9554	0.226351	0.491054
590	-0.897202	-0.593823	-0.481521	-0.0705274	-0.714692	-0.154178	0.35577	-0.344396	-0.770582	-0.541278	-0.298868	1.3692	-0.312205	-0.577374	-0.751455	0.24964	-0.120662	-0.537896	-0.194913	-0.396509	0.200085	-0.560591	-0.830226	-0.790857	-0.508995	-0.596118	0.474721	-0.472481	-0.426297	-0.138062	0.766353	0.443241	0.562896	-0.519459	-0.500708	0.210467	-0.305439	-0.433792	0.0574221	0.626932	0.395961	0.0932126	-0.637138	0.493971	1.4341	1.42845	1.03404	0.0374064	0.148012
600	-0.889946	-0.700869	-0.431854	-0.469786	-0.663033	-0.0169313	0.253938	-0.522893	-0.841816	-0.689911	-0.369746	0.963914	-0.444449	-0.663275	-0.780484	-0.0755418	-0.194883	-0.55484	-0.115161	-0.577271	0.395509	-0.584884	-0.395004	-0.920254	-0.390429	-0.42264	0.0528142	-0.491926	-0.553241	-0.109014	0.520339	0.418878	0.5112	-0.411397	-0.275639	0.305846	-0.422386	-0.59927	0.584836	1.30494	0.206952	0.394775	-0.277786	0.514523	1.16721	1.06893	0.892094	-0.163707	0.16728
610	-0.859554	-0.825461	-0.436314	-0.689829	-0.431479	-0.0891108	0.0986596	-0.513628	-0.834028	-0.709483	-0.38465	0.704191	-0.430241	-0.739231	-0.751651	-0.0788492	0.00636792	-0.424335	-0.202807	-0.465727	0.35994	-0.561411	-0.108576	-0.920254	-0.273924	-0.172779	-0.259735	-0.618454	-0.553241	-0.0875082	0.0434092	0.613653	0.441875	-0.150208	0.0376643	0.320925	-0.173588	-0.249984	0.78882	1.48845	0.206952	1.09293	-0.560643	0.590805	0.684015	0.827345	0.668102	-0.208187	0.488109
620	-0.825701	-0.724138	-0.472525	-0.793797	-0.214271	-0.315555	0.160421	-0.471377	-0.829269	-0.640122	-0.286929	0.697878	-0.281535	-0.469233	-0.515638	0.106561	0.107781	-0.283303	-0.35452	-0.292436	-0.0606711	-0.563994	-0.152006	-1.0217	-0.161359	-0.187592	-0.0610419	-0.314225	-0.712517	-0.108714	-0.0278102	0.469992	0.739529	-0.173907	0.0978928	0.314014	0.194954	0.210013	0.635278	0.96266	0.411664	1.11985	-0.650059	0.729053	0.55573	0.947618	0.593264	0.66859	0.901556
630	-0.814268	-0.75193	-0.527785	-0.846275	-0.270367	-0.0535276	0.14608	-0.209233	-0.802944	-0.637948	-0.316558	0.663017	-0.174878	-0.514499	-0.430022	0.281224	-0.186438	-0.0226187	-0.390983	-0.144319	-0.286628	-0.306059	-0.260377	-1.0217	-0.0143577	-0.427502	0.255125	0.00270455	-0.712517	-0.379262	-0.301314	0.25101	0.486631	-0.129246	-0.0185732	0.317747	0.0880996	-0.10082	0.538682	0.940207	0.411664	0.361706	-0.299353	0.7817	0.656627	1.0967	0.697387	0.773519	1.02886
640	-0.755615	-0.819116	-0.385116	-0.863324	-0.49126	0.112165	0.225038	-0.0212426	-0.687515	-0.560574	-0.50102	0.540475	-0.308363	-0.74339	-0.451203	-0.0017822	-0.227885	0.0837401	-0.194805	0.206562	-0.240009	-0.046852	-0.318626	-0.961731	0.188509	-0.49561	-0.0590011	-0.240747	-0.845701	-0.452138	-0.501092	0.314708	0.372287	0.0664594	-0.163329	0.311821	-0.311699	-0.289826	0.472762	0.949905	0.700284	0.156153	-0.322304	0.859725	0.521766	0.605671	0.408007	0.0065237	0.956963
650	-0.578302	-0.709937	-0.320999	-0.854916	-0.424543	-0.224093	0.416688	-0.215613	-0.637946	-0.494899	-0.348337	0.236476	-0.290017	-0.489857	-0.384945	-0.113184	-0.381204	-0.12503	-0.08794	0.108159	-0.213863	-0.0900805	-0.0061455	-0.961731	0.161143	-0.424315	-0.368934	-0.265879	-0.845701	-0.531633	-0.495491	0.097441	0.666556	0.0254615	0.0128096	0.364088	-0.474274	0.0274265	0.574695	0.678267	0.700284	0.171285	-0.622441	0.895864	0.462686	0.375785	0.336397	-0.145231	1.25762
660	-0.368579	-0.475585	-0.390118	-0.778117	-0.33815	-0.265045	0.215584	-0.586398	-0.719745	-0.507925	-0.419452	0.0778576	-0.205672	-0.166581	-0.11543	-0.0086511	-0.282853	-0.241424	-0.0228146	-0.299989	0.0262932	-0.278283	0.502185	-0.980444	-0.17106	-0.318707	-0.275844	-0.0209639	-0.915655	-0.72143	-0.307998	0.0320029	0.809513	-0.19912	-0.0478149	0.30338	0.313093	0.119834	0.77137	0.337624	1.00463	0.0205316	-0.814842	1.04995	0.535336	0.482371	0.406463	-0.341317	1.17488
670	-0.208128	-0.369612	-0.299528	-0.669061	-0.465357	-0.179049	0.0300009	-0.687663	-0.727123	-0.559767	-0.747047	-0.0788458	-0.244763	-0.0779794	0.101084	-0.0580562	-0.156817	-0.330726	-0.101872	-0.443683	0.208094	-0.229376	0.71321	-0.980444	-0.366863	-0.326396	-0.0717644	0.00905707	-0.915655	-0.620068	0.129572	0.511056	0.634826	-0.377935	0.0182415	0.251786	0.678844	0.18672	0.650842	0.217126	1.00463	-0.0638363	-0.698863	1.06113	0.690683	0.233957	0.345618	-0.346189	0.895474
680	-0.195287	-0.5675	-0.272315	-0.601914	-0.473426	-0.190038	0.1883	-0.699476	-0.726728	-0.421313	-0.618837	-0.236188	-0.129953	-0.339102	-0.168593	-0.0168519	-0.395515	-0.410888	-0.110468	-0.377551	-0.089484	-0.158831	0.396145	-0.576606	-0.121145	-0.333412	0.222396	0.114071	-0.924039	-0.46866	0.245312	0.538958	0.627128	-0.0824709	0.0838142	0.347332	0.297251	0.537867	0.342963	0.478277	1.18599	-0.0123687	-0.696041	1.07952	0.780715	0.190346	0.421361	-0.18752	0.558694
690	-0.455701	-0.71659	-0.215052	-0.641539	-0.416097	0.154685	0.173632	-0.779396	-0.684734	0.0251224	-0.484967	-0.283471	-0.0680287	-0.546514	-0.475126	-0.0871441	-0.42991	-0.461083	0.203587	-0.185582	-0.0161001	-0.10859	0.0427043	-0.576606	0.196812	-0.451179	0.295072	0.261944	-0.924039	-0.487012	0.691991	0.276439	0.550072	0.239728	-0.165194	0.386813	0.484466	1.06692	0.357293	0.408425	1.18599	0.350352	-0.804377	1.10436	0.674829	0.162055	0.372318	0.189901	0.757241
700	-0.679772	-0.651124	-0.126703	-0.710585	-0.490376	0.0646886	0.164513	-0.69849	-0.620875	0.184077	-0.594726	-0.61358	-0.118245	-0.394852	-0.642009	-0.239136	0.069978	-0.467686	0.120134	0.176689	0.0885131	-0.138922	0.383852	-0.481637	0.272369	-0.310017	0.172617	0.233627	-0.76023	-0.42563	0.740609	0.465829	-0.0430717	0.0935219	-0.274339	0.420062	0.735644	1.23304	0.692856	0.260847	1.25901	0.279657	-0.730919	0.64412	0.723121	0.0960239	0.376571	0.334463	1.10738
710	-0.657768	-0.772689	-0.156443	-0.733929	-0.570744	-0.492994	0.197876	-0.672208	-0.638673	-0.159633	-0.52322	-0.957342	-0.0568269	-0.618727	-0.530457	-0.334743	0.461757	-0.442999	-0.139673	0.385908	0.01114	-0.257663	0.693007	-0.481637	0.240412	-0.0198724	0.212757	0.153266	-0.76023	-0.356566	-0.0284578	0.484228	-0.359375	-0.365015	-0.283181	0.288601	0.553669	0.795887	1.22665	0.20023	1.25901	0.156573	-0.472362	0.383842	0.378344	0.0185447	0.327638	0.323005	0.747078
720	-0.759403	-0.866074	-0.0804628	-0.766005	-0.509755	-0.462895	-0.0534148	-0.668607	-0.642422	-0.279932	-0.392651	-1.04498	0.0624974	-0.845694	-0.368973	-0.341019	0.251286	-0.550943	-0.207198	0.331496	-0.179626	-0.288848	0.810701	-0.141058	0.0882308	-0.0643937	0.0591848	0.276562	-0.85756	-0.148241	-0.0796057	0.399837	-0.437095	-0.610287	-0.264902	0.197497	0.322561	0.691026	0.894127	-0.0607034	1.31986	0.355421	-0.364119	0.326161	0.00603379	-0.102835	0.028224	0.306195	0.730292
730	-0.593481	-0.79578	-0.162945	-0.840796	-0.296439	-0.21852	-0.103171	-0.734728	-0.631122	-0.0759762	-0.444968	-0.831711	-0.009455	-0.840555	-0.493321	-0.288791	0.0618549	-0.657783	-0.200398	0.0316676	-0.136356	-0.384054	0.602168	-0.141058	0.155687	-0.0785448	-0.0465305	0.425892	-0.85756	-0.0193901	0.313201	0.161844	-0.270466	-0.295797	-0.265933	0.268573	0.123905	0.861417	0.284224	-0.194459	1.31986	0.434281	-0.447087	0.574929	0.200735	-0.104188	-0.0616864	0.257322	1.02504
740	-0.330633	-0.680646	-0.408639	-0.810084	-0.365137	-0.436791	-0.185678	-0.721278	-0.677876	-0.0226504	-0.356435	-0.493304	-0.0665497	-0.614391	-0.511718	-0.336366	0.117162	-0.391857	-0.184908	-0.162295	0.240394	-0.487911	0.243598	-0.0616383	0.341265	-0.188091	0.27509	0.49711	-0.987617	-0.180067	0.130906	0.0901653	-0.0665849	0.164442	0.285519	1.02097	0.209163	0.777751	0.157847	-0.0259776	1.26925	0.397655	-0.44415	0.850185	0.595291	0.418347	0.296076	0.393419	1.3549
750	-0.449228	-0.477863	-0.430101	-0.688365	-0.567073	-0.449928	-0.0782291	-0.602441	-0.67916	-0.0879686	-0.371217	-0.362228	-0.154863	-0.306855	-0.231125	-0.457631	0.0940238	0.00762226	-0.309028	-0.161353	0.335928	-0.5847	0.289043	-0.0616383	0.349358	-0.119645	0.74893	0.439258	-0.987617	-0.408463	0.0308089	0.317254	0.0962281	0.291583	0.589221	0.975029	0.488519	0.60769	-0.123142	-0.22835	1.26925	-0.0386236	-0.518316	0.871373	0.514723	0.967679	0.811893	0.488225	1.37116
760	-0.556201	-0.470461	-0.486268	-0.743994	-0.485452	-0.343971	-0.07391	-0.573004	-0.640865	-0.139638	-0.350259	0.0367342	-0.309184	-0.367157	-0.0475314	-0.567306	0.282155	0.139175	-0.0819745	-0.097647	0.0203317	-0.577266	0.45582	-0.227076	0.170768	-0.0477066	0.824847	0.394217	-0.870889	-0.324108	-0.0610721	0.115038	0.484632	-0.0938149	0.434523	0.0689314	0.628151	0.694605	-0.390014	-0.450089	0.673778	0.0736876	-0.276958	0.909741	0.213301	0.990501	0.962671	0.890555	1.00261
770	-0.430694	-0.554267	-0.620191	-0.85949	-0.403408	-0.380735	-0.0436605	-0.624945	-0.68804	0.0170906	-0.216734	0.458894	-0.378797	-0.416137	-0.0721448	-0.624751	0.460753	0.429863	0.534071	-0.0100943	0.129369	-0.517865	0.640512	-0.227076	-0.0911231	-0.237186	0.408277	0.48841	-0.870889	-0.155814	0.00673844	-0.0135106	0.733363	-0.0889646	0.315879	-0.0295782	0.302066	0.947124	-0.438874	-0.36436	0.673778	0.133536	-0.146466	0.718484	0.139883	1.18261	0.875769	0.725808	1.02088
780	-0.363442	-0.478456	-0.687569	-0.877749	-0.293455	-0.198646	-0.215078	-0.666431	-0.715629	0.337937	-0.162476	0.15412	-0.429905	-0.0723327	-0.151746	-0.65993	0.0788564	0.362866	0.660635	-0.0856056	0.977207	-0.555269	0.287611	-0.339504	-0.191707	-0.211724	-0.0178409	0.436466	-0.4328	-0.300694	0.218437	0.175768	0.686681	0.109426	0.259299	0.75566	0.187884	1.14093	-0.481659	-0.297409	0.0407706	-0.0576273	-0.12496	0.496472	0.0881751	0.867635	0.640211	0.296911	1.03592
790	-0.455536	-0.482149	-0.68575	-0.857836	-0.233412	-0.0650615	-0.557064	-0.590061	-0.654081	0.169959	-0.0942008	-0.395552	-0.353327	0.139791	-0.220884	-0.634605	-0.11314	0.0166058	0.21499	-0.277952	0.737706	-0.379931	0.156476	-0.339504	-0.067599	-0.308536	-0.170518	0.461116	-0.4328	-0.212089	-0.230846	0.137404	0.649081	-0.0717452	0.408966	0.752124	0.299422	1.19168	-0.67208	-0.0235245	0.0407706	0.0980453	0.136278	0.189838	0.344022	0.221402	0.270682	0.255123	1.0973
800	-0.425899	-0.513119	-0.628412	-0.805442	-0.375619	-0.224718	-0.483007	-0.55649	-0.673277	-0.391636	-0.0551202	-0.688183	-0.237515	-0.0011646	-0.259122	-0.549127	-0.0902147	0.116038	-0.129577	-0.212263	0.485756	-0.42131	0.289148	-0.284641	0.00208118	-0.507116	0.0382691	0.537567	-0.256372	-0.02055	-0.465574	0.17214	0.494705	-0.0985954	0.379732	0.0371058	0.39753	0.838239	-0.576599	0.00577311	0.0213266	0.202071	0.343765	0.361331	0.506578	0.173506	0.165172	0.092831	1.11431
810	-0.358186	-0.461985	-0.372793	-0.735253	-0.554538	-0.335524	-0.4531	-0.597742	-0.830054	-0.575153	-0.125615	-0.815001	-0.0516244	0.0387528	-0.249995	-0.417883	0.0746853	0.280541	-0.235016	0.159616	0.733148	-0.743989	0.226541	-0.284641	-0.0803542	-0.697203	0.170877	0.486171	-0.256372	-0.102511	-0.462699	0.225117	0.201237	0.12758	0.305842	0.758122	0.557259	0.496817	-0.0945574	-0.0877414	0.0213266	0.464514	0.599227	0.601818	0.647268	9.14e-05	0.0656667	0.31578	0.894415
820	-0.311195	-0.373785	-0.142282	-0.609489	-0.478241	-0.310565	-0.715823	-0.583646	-0.820562	-0.617706	-0.347727	-0.839223	0.0377302	0.189883	-0.285303	-0.256415	0.120815	0.453537	-0.211442	0.219315	0.299044	-0.705374	0.0880704	-0.386069	-0.27294	-0.904686	0.153492	0.345558	-0.0444967	-0.223871	-0.65415	-0.282438	-0.119051	0.187556	0.346945	0.751929	0.440614	0.533263	-0.0127045	0.0766842	-0.198846	0.304652	0.632817	0.305068	0.593888	-0.0609407	0.11337	0.491107	0.414445
830	-0.382817	-0.299381	-0.178817	-0.461183	-0.411541	-0.209437	-0.873853	-0.589421	-0.713866	-0.826721	-0.35601	-0.328452	-0.0167689	0.150423	-0.188874	-0.131478	-0.056316	0.386733	0.0172519	0.0402018	-0.340434	-0.633173	0.0114573	-0.386069	-0.310546	-0.898489	0.102234	0.35216	-0.0444967	-0.0599294	-0.662936	-0.529584	-0.0151861	0.0525115	0.404582	0.0185563	0.310723	1.00754	-0.180511	0.3254	-0.198846	0.0811879	0.332765	0.154362	0.159401	-0.0141075	0.0728046	0.413001	0.47438
840	-0.440057	-0.295562	-0.130488	-0.440516	-0.439839	-0.192532	-0.39869	-0.675059	-0.677	-0.817167	-0.375126	0.160714	-0.123208	-0.106076	0.00930152	-0.0494145	0.0455799	0.553038	-0.0299928	-0.0817942	-0.650437	-0.525805	0.200598	-0.240204	-0.166846	-0.626486	-0.0834834	0.261014	0.18321	0.103004	-0.672751	-0.530589	0.348237	-0.100325	0.356338	-0.0735793	0.36939	1.22612	0.0563777	-0.0407922	-0.0484949	0.222344	-0.133507	0.318082	-0.127426	-0.253831	-0.208038	0.362519	0.802301
850	-0.303655	-0.254279	-0.0956542	-0.237424	-0.493273	-0.274095	-0.270179	-0.57454	-0.485739	-0.564824	-0.40012	-0.0171799	-0.137945	-0.0290209	-0.233126	-0.076814	-0.216671	0.599871	-0.163084	-0.0584476	-0.506493	-0.0784398	0.227494	-0.240204	-0.126659	-0.423536	-0.159644	-0.0134915	0.18321	-0.127006	-0.655944	-0.313726	0.472676	-0.0748274	0.482404	-0.0678698	0.524878	0.79692	0.523667	-0.582236	-0.0484949	-0.0545193	-0.34907	0.283808	-0.191959	-0.408224	-0.241302	0.304511	0.853285
860	-0.295092	-0.0358883	-0.0899613	-0.291593	-0.640328	-0.335828	-0.123391	-0.356955	-0.45281	-0.0971115	-0.429762	-0.0995074	-0.116242	0.406806	-0.489265	-0.222827	-0.550097	0.13248	0.0532404	0.476065	-0.386679	-0.0196443	0.170527	-0.289677	-0.172108	-0.253867	-0.0076013	-0.161887	0.373626	-0.325936	-0.445881	0.329742	0.499674	0.274149	0.380343	-0.0766197	0.428792	0.723552	0.601364	-0.675223	0.0247985	-0.331763	-0.0485918	0.192543	-0.270148	-0.318562	-0.144475	0.309271	0.47806
870	-0.467709	0.23769	-0.169091	-0.549794	-0.737373	-0.260284	-0.138353	-0.270496	-0.52771	0.110155	-0.506212	-0.0733388	-0.242073	0.65705	-0.499647	-0.264899	-0.583429	0.413446	0.0767932	0.81803	-0.725961	-0.181377	-0.15211	-0.289677	-0.41391	-0.257873	0.00666438	-0.21699	0.373626	-0.386653	-0.405666	0.575427	0.481353	0.283502	0.162616	-0.0304947	0.0169049	1.07272	0.695095	-0.457589	0.0247985	-0.380793	0.0453325	0.247163	-0.196636	-0.309854	-0.123562	0.348875	0.279651
880	-0.456689	0.26358	-0.316632	-0.460031	-0.797583	-0.220851	-0.842692	-0.301138	-0.576476	0.0946909	-0.465736	-0.303102	-0.111113	0.826416	-0.595911	-0.018528	-0.724491	0.562914	-0.115118	0.727981	-0.957548	-0.49518	-0.323676	0.120769	-0.60608	-0.255128	-0.0170649	-0.214267	0.508	-0.368976	-0.251399	0.36416	0.562448	0.0418239	0.29904	-0.0397169	-0.12072	1.60043	0.968812	-0.384347	0.0537277	-0.452026	0.294623	0.140467	-0.0473191	-0.157158	-0.0247291	0.285344	0.262967
890	-0.365428	0.0954621	-0.275012	-0.679753	-0.774437	-0.105303	-0.91371	-0.264075	-0.692304	0.0731284	-0.641541	-0.544898	-0.0727793	0.942808	-0.569541	0.158133	-0.670177	0.207228	-0.162964	0.146206	-0.939945	-0.801494	-0.10251	0.120769	-0.595062	0.0240828	-0.0127939	-0.285141	0.508	-0.385966	0.0637311	0.165663	0.332898	-0.002833	0.314918	-0.116821	-0.163285	1.20036	0.76667	-0.0440845	0.0537277	-0.469881	0.843245	0.106559	0.00348601	-0.126876	-0.0559788	0.0777464	0.374447
900	-0.524187	-0.156505	-0.349167	-0.844095	-0.797033	0.0110199	-0.980221	-0.289804	-0.63174	-0.348173	-0.758598	-0.764072	-0.379927	0.802648	-0.507985	-0.0066363	-0.426278	0.448381	-0.329633	-0.420918	-0.906582	-0.65009	0.0328225	-0.105431	-0.549288	0.196892	0.0172376	-0.32907	0.39923	-0.336335	0.0271947	0.0849849	0.224604	-0.0125861	0.0554491	-0.137968	-0.120455	0.214955	0.21732	0.0120108	0.253141	-0.531796	0.965458	0.223447	-0.0234902	-0.332995	-0.259302	0.0987332	0.734553
910	-0.58044	-0.301881	-0.556109	-0.739663	-0.857405	-0.0061401	-0.779363	-0.336295	-0.593893	-0.698241	-0.720559	-0.823968	-0.442626	0.502582	-0.436115	-0.0782498	-0.430158	0.596587	-0.300575	-0.447341	-0.747157	-0.687751	-0.192237	-0.105431	-0.441008	0.326232	0.248167	-0.436659	0.39923	-0.325052	0.277274	0.252591	0.369815	0.183739	0.313572	-0.176029	0.107659	-0.0388689	0.0375553	0.0598852	0.253141	-0.504503	0.774165	0.356226	-0.092176	-0.394663	-0.339066	0.646444	0.38463
920	-0.545994	-0.263392	-0.694195	-0.593275	-1.00316	-0.0697113	-0.539316	-0.225769	-0.525513	-0.717236	-0.711386	-0.575605	-0.512303	0.406135	-0.425163	-0.200415	-0.676308	0.310228	-0.284764	-0.373874	-0.82311	-0.40365	-0.20195	-0.559175	-0.323955	0.374802	0.298548	-0.568661	-0.263334	-0.332705	0.846613	0.344224	0.178032	0.335405	0.833839	-0.156684	0.21829	0.0174556	-0.117631	0.303371	0.20769	-0.364358	0.479981	0.374353	-0.128892	-0.537508	-0.435138	0.627568	-0.135869
930	-0.600693	-0.418265	-0.798691	-0.638694	-1.07506	-0.233285	-0.726405	-0.212605	-0.433586	-0.636137	-0.754082	-0.373415	-0.569128	0.150117	-0.378188	-0.368404	-0.534921	-0.0106065	-0.486551	-0.53999	-0.613899	-0.0841885	0.0112687	-0.559175	-0.210747	0.448209	0.112615	-0.539291	-0.263334	-0.276575	1.40833	0.396001	0.179419	0.211066	0.677252	-0.117497	0.198285	0.39968	-0.105749	0.275578	0.20769	-0.420731	0.537902	0.0775642	-0.123483	-0.529486	-0.442599	0.179732	-0.148749
940	-0.660658	-0.56285	-0.832284	-0.742048	-1.0668	-0.305513	-1.15754	-0.149133	-0.461087	-0.538431	-0.575224	-0.372266	-0.481857	-0.147945	-0.305124	-0.324169	-0.0832741	-0.013712	-0.467	-0.660588	-0.588276	-0.214539	0.316492	-0.174017	-0.182415	0.754177	-0.0928741	-0.472665	-0.111421	-0.355193	1.34599	0.566324	0.222847	0.19378	0.154571	-0.0514168	0.0696588	0.465148	0.299411	0.192163	0.427819	-0.46959	1.08994	-0.0062924	0.0258145	-0.236998	-0.272665	0.248884	0.155592
950	-0.73274	-0.477933	-0.788657	-0.676206	-1.10803	-0.319357	-1.04753	-0.233928	-0.453229	-0.70631	-0.430723	-0.337577	-0.502238	-0.0900719	-0.385977	-0.280264	-0.129235	0.138133	-0.433096	-0.598043	-0.979381	-0.286413	0.681887	-0.174017	-0.224143	0.908917	-0.147634	-0.557737	-0.111421	-0.258337	1.15123	0.670893	-0.0273819	0.203406	-0.0393218	-0.0745933	-0.362967	0.404736	0.141404	0.0656528	0.427819	-0.489988	1.20649	0.113656	0.179942	0.180812	0.137529	0.299671	-0.0017581
960	-0.780735	-0.424223	-0.776838	-0.676197	-0.951462	-0.163176	-0.883886	-0.488804	-0.448838	-0.692515	-0.470759	-0.318049	-0.313799	-0.0657883	-0.107695	-0.0538313	-0.21426	0.160123	-0.497292	-0.269678	-1.0061	-0.183298	0.608589	-0.23444	-0.231788	0.81185	0.34241	-0.542076	-0.183702	-0.0706543	1.27301	0.566114	-0.365707	0.198583	-0.234076	-0.0713861	-0.442237	0.207998	-0.264943	0.0836487	-0.167506	-0.523564	1.25249	0.00297139	0.074148	0.35274	0.330627	0.439752	-0.054417
970	-0.815873	-0.570493	-0.787611	-0.618955	-0.772381	-0.142664	-1.00594	-0.568108	-0.50711	-0.561927	-0.148963	-0.453343	0.00955432	-0.344718	0.0669051	0.298288	-0.0886977	0.198543	-0.574894	0.276032	-0.668899	-0.171617	0.0273643	-0.23444	-0.206252	0.723659	0.658447	-0.333903	-0.183702	-0.340712	1.10038	0.166195	-0.245614	0.307206	-0.160302	0.0352237	-0.0370805	-0.161631	-0.193347	0.245593	-0.167506	-0.360129	1.35831	0.0566603	0.0807911	0.334294	0.335222	0.731452	0.314746
980	-0.818155	-0.663122	-0.736115	-0.623927	-0.918412	-0.23478	-0.987425	-0.485319	-0.364042	-0.62255	0.298654	-0.647597	0.0714232	-0.533303	-0.0711173	0.345853	0.0915838	-0.0885971	-0.503609	0.113056	-0.572764	-0.147124	-0.0758617	-0.078978	-0.152181	0.526847	0.563889	-0.272124	-0.181669	-0.476992	1.0754	0.41507	-0.254689	0.406726	0.294788	0.384771	0.165335	-0.245655	0.477056	0.336189	-0.26921	-0.258946	1.0695	0.273144	0.405605	0.387432	0.324153	0.729017	0.430826
990	-0.764286	-0.696371	-0.745917	-0.761623	-0.89201	-0.265081	-0.80665	-0.390577	-0.252956	-0.664344	0.267752	-0.705678	0.149885	-0.636229	-0.340852	0.483918	0.0413983	-0.511866	-0.33153	-0.0354284	-0.566897	-0.0640807	0.5211	-0.078978	-0.0892558	0.441377	0.62137	-0.229547	-0.181669	-0.403098	0.864191	0.836606	-0.402596	0.328484	0.157415	0.510253	0.239377	-0.31428	1.2412	0.718927	-0.26921	-0.246589	0.920848	0.28205	0.304774	0.249639	0.145697	0.607029	0.236562
1000	-0.7177	-0.658267	-0.773635	-0.729156	-0.662241	-0.338471	-0.416627	-0.478147	-0.428962	-0.848158	0.0678453	-0.70959	0.0347787	-0.527135	-0.519476	0.188169	-0.275225	-0.589118	-0.26911	-0.0135375	-0.131498	-0.173946	0.349386	-0.118341	-0.0609079	0.467483	0.427716	-0.254492	-0.33522	-0.502409	0.488352	0.895217	-0.0323024	0.415607	0.313379	0.144197	0.453236	-0.281219	0.991472	0.815011	-0.390313	-0.170353	0.499808	0.160772	0.253829	0.250234	0.174739	0.635785	0.106929
1010	-0.746393	-0.611449	-0.758432	-0.689228	-0.647382	-0.279091	-0.375877	-0.526695	-0.554016	-0.862139	0.0535633	-0.477072	-0.0619538	-0.438975	-0.447435	-0.127916	-0.230613	-0.505142	-0.342252	-0.253852	-0.070239	-0.397151	0.151596	-0.118341	-0.0898786	0.521957	0.177502	-0.227222	-0.33522	-0.4937	0.329729	0.604747	0.304327	0.699405	0.577752	-0.0294913	0.81621	-0.062135	0.320806	0.177469	-0.390313	-0.058537	0.348973	0.124194	0.477208	0.150862	0.0994293	0.463917	0.130159
1020	-0.688271	-0.652492	-0.737857	-0.660929	-0.615062	-0.307071	-0.17751	-0.530958	-0.611104	-0.781019	0.103198	-0.0161634	0.325206	-0.41676	-0.406549	0.249281	0.0387142	-0.454283	-0.472206	-0.429548	-0.0428329	-0.46596	0.119643	-0.351122	-0.0778194	0.471782	0.253713	-0.0910926	-0.650756	-0.42963	0.264645	0.350292	0.10678	0.569442	0.116073	1.15623	0.706487	0.102831	0.194617	-0.302049	-0.379014	-0.120233	0.445143	0.0483726	0.444963	-0.0982928	-0.0624385	0.333342	0.121977
1030	-0.614927	-0.656821	-0.747355	-0.66496	-0.359495	-0.311292	-0.391347	-0.547752	-0.65095	-0.80341	0.0305053	0.208762	0.242271	-0.31041	-0.274093	0.276818	-0.0999682	-0.553372	-0.634219	-0.538971	0.335466	-0.431818	0.165185	-0.351122	0.076355	0.0660005	0.0397748	-0.0328482	-0.650756	-0.209492	0.150419	0.474167	-0.0572409	0.288191	-0.118177	1.00025	0.622214	-0.0071504	0.144884	-0.359411	-0.379014	-0.19947	0.494799	0.130451	0.487334	-0.231125	-0.115429	0.348752	0.511649
1040	-0.606865	-0.615395	-0.787771	-0.646928	0.0521558	-0.327695	-0.498072	-0.571034	-0.560017	-0.749709	0.0840709	-0.0524793	0.120523	-0.432976	-0.191003	0.401269	-0.143843	-0.692997	-0.615138	-0.587436	0.154205	-0.288552	0.311026	-0.0246591	0.234459	-0.303856	-0.12587	0.0945679	-0.207552	-0.0661333	0.00956816	0.41957	-0.106138	0.174858	0.193973	-0.0954402	1.07003	0.350976	0.0884082	-0.101047	-0.138426	0.0710932	0.917937	0.166227	0.877799	-0.434547	-0.233096	0.349724	0.260937
1050	-0.577284	-0.662295	-0.771953	-0.72626	0.228015	-0.333225	-0.0754564	-0.436532	-0.488951	-0.773253	0.0375003	-0.302478	0.157563	-0.508556	-0.138302	0.553644	-0.0697822	-0.756629	-0.382993	-0.480537	-0.201105	-0.110616	-0.241135	-0.0246591	0.442132	-0.514973	-0.10032	0.0877918	-0.207552	0.0323566	-0.289276	-0.0138294	-0.331859	0.31236	0.244005	-0.080781	1.00304	0.515704	0.208574	0.0205279	-0.138426	0.11201	1.03422	0.194768	0.890338	-0.428688	-0.296945	0.276911	0.358885
1060	-0.565229	-0.800847	-0.746361	-0.768555	0.396724	-0.276437	-0.219064	-0.258087	-0.548378	-0.647498	-0.0977108	-0.245527	-0.111885	-0.58326	-0.154561	0.201703	-0.233505	-0.769932	0.093097	-0.74001	-0.208408	-0.193871	-0.554538	0.122181	0.784016	-0.721207	-0.272402	-0.219451	0.12391	0.160499	-0.403317	-0.14258	-0.366651	0.695015	0.400382	-0.0726738	0.786897	0.269686	0.53665	0.586089	-0.478836	0.140064	0.871181	0.165896	0.440088	-0.195981	-0.0816952	0.552133	1.19906
1070	-0.675341	-0.723877	-0.704873	-0.579076	0.429905	-0.335149	-0.136133	-0.122337	-0.663481	-0.318642	-0.120853	-0.0905627	-0.174234	-0.565429	-0.222142	0.0675055	-0.14527	-0.74809	0.0693036	-0.920678	-0.255083	-0.338409	-0.266367	0.122181	0.67431	-0.715602	-0.20175	-0.266031	0.12391	0.114252	-0.19844	0.0154226	-0.380404	1.26773	0.422684	4.85e-05	0.863232	0.667483	0.403245	0.606689	-0.478836	0.34491	1.21539	-0.0972457	0.409163	0.042246	0.240272	0.705194	1.11077
1080	-0.886516	-0.741851	-0.638616	-0.562698	0.155147	-0.552154	-0.0221603	-0.0290936	-0.755108	-0.149416	-0.403855	-0.34101	-0.118099	-0.6565	-0.305709	0.0459529	-0.0995927	-0.679442	-0.276266	-0.943546	-0.15359	-0.438885	-0.203012	0.100452	0.104428	-0.617403	0.036205	-0.0058335	0.525038	-0.0469567	-0.431501	-0.0983994	-0.709771	1.2113	-0.161245	-0.0273607	0.433544	0.627712	0.236334	0.235728	0.0920954	0.276619	1.16363	-0.138654	0.445893	0.185284	0.306581	0.276867	0.678533
1090	-0.919859	-0.761553	-0.637366	-0.517205	0.0158907	-0.742895	-0.12092	-0.213817	-0.787752	-0.251787	-0.53367	-0.751091	-0.275284	-0.683884	-0.38024	-0.154939	-0.249358	-0.543899	-0.353664	-0.900653	0.191459	-0.510902	0.0648966	0.100452	-0.0913054	-0.614023	-0.106396	0.155909	0.525038	0.0451022	-0.484494	-0.202285	-0.651319	0.590724	-0.0576099	-0.102357	0.17626	0.18043	0.556532	0.381553	0.0920954	0.0846916	0.393722	0.0263757	0.308487	0.288055	0.239982	0.237528	0.546527
1100	-0.826685	-0.806199	-0.6417	-0.48644	-0.0956689	-0.616912	-0.172617	-0.346447	-0.731638	-0.644361	-0.562232	-0.840495	-0.397741	-0.702385	-0.371716	-0.324778	-0.203995	-0.548836	-0.156113	-0.756204	0.493011	-0.504634	0.373042	0.0547174	0.162308	-0.542117	-0.322662	0.227864	0.271108	0.492308	-0.321009	-0.233458	-0.343459	0.242984	0.357043	-0.0536256	0.262326	-0.211781	0.737913	0.256863	0.069057	-0.0771639	-0.123309	0.241217	0.36041	0.151739	0.128168	0.399399	0.285469
1110	-0.784262	-0.900034	-0.578119	-0.639342	-0.308191	-0.378714	-0.26669	-0.32086	-0.715308	-0.673354	-0.483333	-0.984226	-0.398926	-0.637201	-0.311068	-0.422701	-0.0307186	-0.657767	0.179313	-0.707081	0.68865	-0.591824	-0.119383	0.0547174	0.445643	-0.459589	-0.33598	0.207843	0.271108	0.495421	-0.264816	-0.296819	0.145626	-0.0798225	0.247785	-0.0158063	0.267679	-0.493124	0.527797	-0.139686	0.069057	0.0562259	-0.0421335	0.0391604	0.339463	-0.115976	0.0256577	0.477221	0.0498386
1120	-0.841802	-0.886097	-0.526106	-0.677727	-0.235197	-0.182581	-0.14007	-0.388746	-0.76451	-0.365	-0.356736	-1.04594	-0.408039	-0.357027	-0.267788	-0.472699	0.014041	-0.674356	0.471015	-0.576698	0.573007	-0.717578	-0.549034	0.0596514	0.715753	-0.516267	-0.288652	0.254843	0.125816	0.100325	-0.281525	-0.495606	0.610463	-0.233371	0.347174	-0.0696571	0.162488	-0.229097	-9.75e-05	-0.279691	-0.36044	0.429901	0.475846	-0.243982	0.151237	-0.198955	-0.0575763	0.337785	0.0500589
1130	-0.961905	-0.750253	-0.514174	-0.623644	-0.12785	-0.147723	-0.0550095	-0.434423	-0.708193	-0.263876	-0.532496	-0.935826	-0.399056	-0.070689	-0.205719	-0.524211	0.202802	-0.584313	0.444319	-0.495528	0.376716	-0.622024	-0.466739	0.0596514	0.904376	-0.534089	-0.298936	0.353206	0.125816	-0.155511	-0.175853	-0.619475	0.776237	-0.113381	0.662793	-0.0841243	0.199003	0.167059	-0.121954	-0.0822648	-0.36044	0.64282	0.714642	-0.258097	0.0386081	-0.157199	-0.0824155	0.0986209	0.0212371
1140	-0.953375	-0.539464	-0.555191	-0.766208	-0.0284329	-0.338438	-0.208013	-0.430796	-0.66127	-0.521114	-0.618582	-0.726163	-0.486443	0.0897905	-0.125113	-0.595738	0.203137	-0.358019	0.159313	-0.321009	-0.0397815	-0.51115	-0.498307	0.114594	1.06099	-0.598211	-0.298044	0.387989	-0.0528376	-0.227774	-0.0616147	-0.215927	0.60553	-0.12992	0.572986	-0.0187667	0.463692	0.149858	0.0684456	-7.61e-05	-0.120269	1.1628	0.37916	-0.19056	0.0455213	-0.0629786	0.0514242	0.0824796	0.0085841
1150	-0.906215	-0.459874	-0.58643	-0.840464	-0.0236241	-0.413182	-0.557072	-0.516829	-0.512652	-0.648703	-0.614641	-0.780711	-0.267912	0.190547	-0.0177756	-0.593963	-0.115746	0.180381	-0.0185848	-0.168822	-0.557831	-0.163623	-0.229297	0.114594	0.997229	-0.57011	-0.245493	0.451391	-0.0528376	-0.29933	-0.285202	-0.0359515	0.0821071	-0.225531	0.606372	-0.0446608	0.499585	-0.261822	0.148676	0.306923	-0.120269	1.911	0.0984934	-0.0073624	0.167593	-0.0344236	0.0750352	0.165423	0.356616
1160	-0.880637	-0.396153	-0.522616	-0.761034	-0.291241	-0.369993	-0.652907	-0.458106	-0.451905	-0.325729	-0.623389	-0.810502	0.358636	0.271745	0.16226	-0.314096	-0.211143	0.662331	-0.186336	-0.116375	-0.320973	-0.0783733	-0.272152	-0.30255	0.816548	-0.502765	-0.187559	0.556156	-0.619597	-0.356908	-0.440175	-0.252273	-0.123505	-0.268016	0.576046	-0.0597828	0.370082	-0.441723	-0.0854363	0.330078	0.160728	2.00303	-0.0652751	0.14175	0.143128	-0.167881	-0.106763	0.485795	0.206807
1170	-0.877118	-0.439259	-0.540258	-0.751571	-0.383926	-0.247323	-0.513895	-0.358922	-0.561771	-0.0453035	-0.539978	-0.643785	0.768784	0.0639753	0.0864022	-0.0816591	-0.217917	0.481736	-0.370707	0.196575	-0.113036	-0.376646	-0.580557	-0.30255	0.546566	-0.273403	-0.095046	0.579859	-0.619597	-0.449545	-0.659235	-0.230021	-0.15573	-0.435817	0.129578	0.525678	0.0212102	-0.37953	-0.201151	0.0761813	0.160728	1.11253	0.0256974	0.0976544	0.0939654	-0.0189968	-0.0463713	0.765827	-0.339694
1180	-0.875943	-0.579492	-0.586223	-0.812492	-0.344058	-0.16058	-0.480062	-0.387499	-0.671047	0.273543	-0.503629	-0.0514839	0.780628	-0.401414	-0.0845636	0.0474596	-0.19965	0.330841	-0.604349	0.116637	-0.0999386	-0.508238	-0.25186	-0.184319	0.0548047	-0.0598746	-0.175199	0.480259	-0.400395	-0.292559	-0.896352	-0.333893	-0.422593	-0.475869	-0.0900917	0.494544	-0.405449	-0.0938425	0.00609392	0.0976052	-0.440579	0.22172	0.109229	0.125218	-0.0386399	0.0550279	-0.04927	0.665583	-0.390268
1190	-0.780789	-0.649651	-0.542977	-0.858511	-0.569362	-0.306773	-0.343628	-0.351381	-0.718935	0.593944	-0.539771	0.434654	0.687746	-0.641103	-0.173473	0.00700566	-0.195304	0.386017	-0.655706	-0.128553	-0.137181	-0.538886	-0.424162	-0.184319	-0.205217	-0.188139	-0.335826	0.53137	-0.400395	0.0150513	-0.960096	-0.34133	-0.394552	-0.378611	-0.171678	-0.161295	-0.513362	0.196353	-0.0712078	0.168538	-0.440579	-0.0092931	0.0649807	0.244157	-0.145661	-0.317307	-0.329051	0.349579	-0.158387
1200	-0.69465	-0.690095	-0.455243	-0.784496	-0.851566	-0.252396	-0.257892	-0.284593	-0.812251	1.01302	-0.610335	0.307515	0.344005	-0.735149	-0.417351	-0.185984	-0.389736	0.61155	-0.653293	0.105267	-0.365775	-0.757318	-0.653452	-0.332741	-0.150283	-0.227588	-0.366262	0.607501	-0.108245	0.23651	-0.852248	-0.145841	-0.238475	-0.243865	-0.357632	-0.222582	-0.393149	0.185947	-0.138876	0.376249	-0.63484	-0.0996846	0.0918659	0.142716	-0.153897	-0.538652	-0.457039	0.341502	0.0350146
1210	-0.645904	-0.737881	-0.36336	-0.819547	-0.805291	-0.18209	-0.288027	-0.323872	-0.888352	0.964556	-0.694754	0.288858	0.100941	-0.980642	-0.419574	-0.171945	-0.617013	1.31414	-0.697132	0.446921	-0.377507	-0.944387	-0.209898	-0.332741	-0.162992	-0.0840552	-0.152503	0.573843	-0.108245	0.265073	-0.660172	-0.073002	-0.447364	-0.0522893	-0.558868	1.03029	-0.360724	0.277951	0.0498154	0.359307	-0.63484	-0.196821	0.0889996	0.187675	0.176497	-0.590045	-0.432187	0.463072	0.187919
1220	-0.617683	-0.651599	-0.472062	-0.839223	-0.879792	-0.340286	-0.19216	-0.410587	-0.701831	0.242658	-0.504927	0.321018	0.257645	-0.820199	-0.241933	0.0657649	-0.717524	1.10392	-0.526333	0.77715	-0.18731	-0.6392	-0.0261033	-0.268445	-0.240475	0.00807429	0.124552	0.647416	0.0666464	-0.0994697	-0.588678	-0.203183	-0.335745	0.0164476	-0.611327	0.986732	-0.189675	0.356861	0.188037	0.179797	-0.561537	-0.335521	0.132845	0.23875	0.215636	-0.57642	-0.359069	0.073772	0.257443
1230	-0.577026	-0.595328	-0.624567	-0.776768	-0.814777	-0.393493	-0.300673	-0.414785	-0.370498	-0.0165398	-0.0934574	0.245399	0.0491396	-0.499761	-0.119513	0.0357253	-0.715614	0.24596	-0.560942	0.640758	0.0141846	-0.349184	-0.22998	-0.268445	-0.166882	-0.0628164	0.18224	0.682176	0.0666464	-0.0152178	-0.212053	-0.353924	-0.0328535	-0.0208382	-0.358226	-0.272097	0.00616951	-0.102882	0.207208	-0.0020254	-0.561537	-0.0193383	0.0697092	0.0975074	0.023496	-0.408095	-0.387217	-0.363342	0.119138
1240	-0.526565	-0.530606	-0.66512	-0.634629	-0.539994	-0.212024	-0.333888	-0.459012	-0.147101	0.369007	0.0743305	0.300312	-0.421292	-0.325151	0.0835137	-0.406749	-0.876021	0.0708873	-0.704274	0.659381	0.210648	-0.21134	-0.340202	0.0193398	-0.0421171	0.0434855	0.104011	0.67965	0.270005	0.26763	0.272335	-0.146883	-0.145361	0.184331	-0.0889776	-0.259436	0.451896	-0.431867	0.165189	0.040948	-0.513623	0.263943	0.0255505	0.230931	0.00679832	-0.404989	-0.472778	-0.326853	0.0953144
1250	-0.63852	-0.408394	-0.70809	-0.52971	-0.500378	-0.14193	-0.249363	-0.526728	-0.149468	0.895035	0.010739	0.133725	-0.471111	-0.154504	0.214166	-0.527501	-0.916304	-0.0784487	-0.287277	0.649341	0.683766	-0.265809	-0.285012	0.0193398	0.00544498	0.116054	0.148396	0.718271	0.270005	0.0822236	-0.173792	-0.0268746	0.0400943	0.375913	-0.0098949	-0.254587	0.486977	-0.0907932	-0.0554475	0.0423007	-0.513623	-0.133987	0.0386873	0.35628	0.196304	-0.57853	-0.519508	-0.0503329	-0.0660812
1260	-0.709857	-0.469674	-0.719661	-0.650976	-0.505488	-0.366809	-0.266446	-0.489891	-0.160448	1.32955	-0.271007	-0.325359	-0.440213	-0.0725199	0.300845	-0.363127	-0.850488	-0.404688	0.402877	0.14111	0.957106	-0.445501	-0.280084	0.443491	-0.264915	-0.042367	0.132853	0.730335	0.266191	-0.0827435	-0.73468	-0.0557461	0.0636179	0.393934	-0.171828	-0.253224	-0.279831	0.148596	0.0732259	-0.21882	-0.139324	-0.456001	-0.0831122	0.515374	0.176426	-0.508519	-0.368403	-0.0981538	-0.214249
1270	-0.729101	-0.589127	-0.706798	-0.730575	-0.426767	-0.467438	-0.356417	-0.484184	-0.175524	1.43186	-0.565713	-0.524006	-0.627031	-0.252182	0.241596	-0.569918	-0.754775	-0.549792	0.775879	0.240093	0.922462	-0.368293	0.173295	0.443491	-0.460592	0.0158884	0.319892	0.68816	0.266191	0.0146242	-0.395874	-0.146774	-0.211255	0.647253	-0.233789	-0.283827	-0.695487	0.174348	0.143579	-0.187543	-0.139324	-0.45186	-0.26498	0.758413	-0.113461	-0.286898	-0.14006	-0.235707	-0.212483
1280	-0.76216	-0.739534	-0.627334	-0.707643	-0.279788	-0.421461	-0.552453	-0.456331	-0.0893276	1.11376	-0.467488	-0.74832	-0.874054	-0.567699	0.146588	-0.952133	-0.494869	-0.598821	0.622968	0.26566	0.729498	0.0238762	0.706017	0.669802	-0.378596	0.0712639	0.618872	0.647544	0.315083	0.221759	-0.220546	-0.358774	-0.0721181	0.548218	-0.139136	-0.289062	-0.695372	0.318024	-0.0451451	-0.135121	0.218454	-0.407552	-0.387747	0.965555	-0.122301	-0.12965	-0.109643	-0.241474	-0.118173
1290	-0.68273	-0.744434	-0.581585	-0.679801	-0.201893	-0.505897	-0.533561	-0.496428	0.204206	0.478214	-0.236164	-0.66913	-1.01934	-0.598795	0.291407	-0.972359	-0.496152	-0.511594	0.292197	0.0455419	0.831459	0.408027	0.609358	0.669802	-0.374505	0.0668943	0.752955	0.66457	0.315083	0.54931	-0.652726	-0.448157	0.198563	0.279106	-0.187553	-0.281212	-0.640984	-0.0114096	0.0754748	-0.04336	0.218454	-0.392117	-0.549645	1.57949	-0.23073	-0.220911	-0.213391	-0.396317	-0.0004201
1300	-0.507095	-0.657461	-0.593391	-0.533352	-0.226992	-0.701116	-0.700847	-0.572214	0.702421	-0.185391	-0.199769	-0.452296	-0.905625	-0.52321	0.322873	-0.800188	-0.395133	-0.300913	0.139594	-0.109349	0.9763	0.620815	0.4541	0.620735	-0.441879	-0.0604569	0.95955	0.675476	0.161773	0.885431	-0.732184	-0.482674	-0.022387	0.236599	-0.224159	-0.309506	-0.514388	-0.515648	0.030748	0.161189	0.33197	-0.414994	-0.763894	1.78973	-0.368158	-0.487304	-0.473621	-0.405528	0.0300187
1310	-0.157297	-0.593483	-0.590212	-0.414109	-0.417452	-0.708947	-0.802847	-0.523928	1.04181	-0.413113	-0.144058	-0.477382	-0.817631	-0.283981	0.108999	-0.804078	-0.213079	-0.1993	0.189204	-0.17846	0.401283	1.03075	0.509983	0.620735	-0.478768	-0.15079	0.917024	0.715501	0.161773	1.03314	-0.181308	-0.300257	-0.313372	0.158861	0.0275495	-0.300432	-0.410829	-0.239501	-0.244584	0.275905	0.33197	-0.350765	-0.718094	1.4604	-0.319755	-0.633392	-0.60923	-0.0033373	0.110838
1320	0.0116265	-0.508659	-0.569243	-0.36304	-0.404233	-0.511995	-0.725222	-0.34793	1.1032	-0.269123	0.167902	-0.404925	-0.802546	0.137839	0.0136817	-0.738591	-0.132408	-0.158681	0.073062	0.122255	0.0202225	1.00196	0.143265	0.343877	-0.446859	-0.09164	0.502504	0.848154	0.0605734	1.44417	0.109584	-0.298609	-0.386143	0.100932	0.19061	-0.252291	-0.323069	-0.01737	-0.342777	0.267706	0.430752	-0.410458	-0.63209	1.08063	-0.147674	-0.613232	-0.594548	0.0879279	-0.0079263
1330	-0.0800863	-0.314086	-0.481605	-0.18508	-0.205815	-0.430901	-0.696331	0.539116	1.00949	0.0323346	0.419024	-0.36716	-0.730901	0.412874	0.0260893	-0.530074	0.159652	-0.0154096	-0.0781174	0.543918	0.249978	0.582824	0.0249977	0.343877	-0.285914	-0.166728	0.224132	1.06957	0.0605734	1.64924	0.0983845	-0.464399	-0.534482	0.00277503	0.232864	-0.27533	-0.165334	-0.29069	-0.16016	-0.0307988	0.430752	-0.479454	-0.512674	0.833031	-0.202015	-0.531208	-0.607428	-0.238732	-0.241878
1340	-0.113346	0.120342	-0.391371	-0.214312	-0.457252	-0.460809	-0.62369	1.22767	0.920361	0.118419	0.271486	-0.353282	-0.768216	0.618964	0.0652284	-0.544385	0.24632	-0.0180092	-0.209241	0.769681	0.266531	0.536186	0.351578	0.502408	-0.195671	-0.174533	0.177615	1.15615	0.0697633	1.05307	0.214351	-0.452759	-0.390494	0.114528	0.139907	-0.318987	-0.307978	-0.207504	0.0524454	-0.289831	-0.217255	-0.463522	-0.234222	0.889693	-0.277423	-0.540463	-0.594135	-0.188151	-0.288355
1350	0.115471	0.591975	-0.346508	-0.452679	-0.4415	-0.454421	-0.54641	0.949806	1.18005	0.508394	0.11357	-0.374632	-0.723266	0.696968	0.259394	-0.61546	0.0621685	-0.0715427	0.554228	0.800833	0.327864	0.654488	0.151764	0.502408	-0.22759	0.0379069	0.281897	1.12138	0.0697633	0.95092	0.320302	-0.294603	-0.218845	0.0143381	-0.158274	-0.303562	-0.371264	0.0241291	0.00851683	-0.251019	-0.217255	-0.495929	-0.276767	0.872905	-0.273282	-0.609578	-0.625137	-0.235343	-0.219714
1360	0.529587	0.837698	-0.265819	-0.443591	-0.100121	-0.39489	-0.346239	0.867904	1.39668	0.81668	0.0763303	-0.38597	-0.735118	0.65007	0.507641	-0.649792	-0.260032	0.114354	1.42212	0.445314	0.807987	0.808763	0.156825	0.681893	-0.155955	0.234219	0.514304	1.2571	0.0575946	1.19872	0.227163	-0.253771	-0.175945	-0.272599	0.0475259	-0.275156	-0.265647	-0.0738549	-0.122262	-0.249813	-0.314449	-0.492626	-0.370466	0.928986	-0.302724	-0.65738	-0.623811	-0.419793	-0.43915
1370	0.836081	1.32057	0.0384162	-0.249055	-0.0679887	-0.294963	-0.259322	1.14835	1.31705	0.758578	0.147202	-0.426412	-0.887128	0.834687	0.413436	-0.706431	-0.238907	0.18211	1.00535	0.0135912	1.20325	0.867537	0.0257948	0.681893	-0.0638421	0.122908	0.736826	1.41529	0.0575946	1.08355	0.140524	-0.314514	-0.0051891	-0.0380132	0.0241769	-0.233958	-0.380026	-0.357074	-0.0572181	-0.268406	-0.314449	-0.486743	-0.239811	1.1016	-0.282219	-0.668432	-0.624023	-0.4697	-0.66724
1380	0.912247	1.78639	0.369691	-0.0859447	-0.0782856	-0.350956	0.296754	1.46192	1.14467	0.857856	0.361116	-0.354861	-0.810976	1.02319	0.193743	-0.551095	0.0252313	0.127583	0.40057	0.225869	0.710766	0.688425	-0.257961	0.936114	-0.190932	0.135088	0.633389	1.42699	0.257999	1.07559	0.575432	-0.105489	-0.100172	-0.0264279	-0.42909	-0.260816	-0.460756	-0.443162	-0.101278	0.0491699	-0.3347	-0.450728	-0.0879399	1.06832	-0.335672	-0.68696	-0.630007	-0.336543	-0.580863
1390	0.672344	2.1667	0.762699	-0.162248	-0.0212106	-0.512773	0.357677	1.30022	0.904576	0.563016	0.621446	-0.1549	-0.375188	0.972981	0.496668	-0.193431	0.378933	0.00219112	0.362279	0.638882	0.177243	0.627404	0.051049	0.936114	-0.166901	0.541898	0.347719	1.2643	0.257999	0.931026	0.948119	-0.0341466	-0.333692	-0.0881421	-0.298006	-0.295668	-0.493913	-0.276979	-0.284414	0.756892	-0.3347	-0.432238	-0.357496	1.23858	-0.377349	-0.823883	-0.729913	-0.240423	-0.501015
1400	0.524676	2.32306	1.13236	-0.326829	0.196843	-0.347028	0.360752	1.04978	0.823393	0.265652	0.327958	-0.319061	-0.0173895	1.02457	1.17885	0.0890177	0.765648	0.0824062	0.888483	0.84737	0.191307	0.702259	0.385796	1.0452	0.191445	0.816994	0.278836	1.0514	0.379248	0.433561	1.23687	-0.141912	-0.203971	0.0255674	0.262142	-0.155429	-0.332345	-0.102488	-0.0532276	1.15053	-0.588798	-0.398262	-0.533743	1.16042	-0.235595	-0.912181	-0.846499	-0.528148	-0.56893
1410	0.722864	1.95326	1.76456	-0.280136	0.462979	-0.082553	0.601032	1.2114	0.79522	0.13194	0.171376	-0.368876	-0.124031	1.17854	1.33955	0.00509138	0.878677	0.262576	1.51459	0.934826	0.295979	0.615605	0.363255	1.0452	0.376619	0.889441	0.304721	1.04813	0.379248	0.26394	0.822109	-0.0199535	-0.183962	-0.039954	0.68785	-0.0344861	-0.263458	0.0936755	0.0152716	1.06724	-0.588798	-0.328527	0.0673082	0.436656	-0.0892793	-0.913198	-0.863106	-0.624519	-0.611628
1420	0.779535	1.89767	2.36474	-0.254706	0.488403	-0.201195	0.519852	1.02474	0.759398	0.34607	0.152662	-0.191945	-0.273703	1.18465	1.07099	-0.192728	0.722037	0.241855	1.3609	0.742626	0.421679	0.711414	0.309783	1.04876	0.360521	1.08695	0.235161	1.09909	0.102664	0.528327	0.186087	-0.0551486	-0.211958	0.0261023	0.787167	-0.0640086	-0.521231	0.203752	-0.278364	0.635974	-0.648923	-0.385722	0.496739	-6.05e-05	-0.226981	-0.954281	-0.899095	-0.281325	-0.574507
1430	0.707283	1.95763	2.62629	-0.313142	0.447876	-0.419306	0.697727	0.901223	0.589763	0.893504	0.175112	-0.241407	-0.106518	1.06379	0.780818	-0.163215	0.364778	0.403315	0.652355	0.659341	0.398958	0.430633	0.496765	1.04876	0.335686	1.15374	0.348495	1.08121	0.102664	1.04597	0.092216	-0.0267368	-0.142477	0.200958	0.241171	-0.13047	-0.450772	0.196737	-0.323672	0.316558	-0.648923	-0.360621	0.401191	0.0414637	-0.39876	-0.981763	-0.915789	-0.222086	-0.482157
1440	0.77955	1.84142	2.35488	-0.338609	0.456735	-0.266032	1.01254	1.04136	0.345435	0.810714	0.407432	-0.308412	0.308716	1.10778	0.565613	0.0962578	0.217893	0.538129	0.375173	0.483777	0.420848	-0.0660473	0.807315	0.455056	0.315518	1.11293	0.59653	1.03973	0.160644	1.39862	-0.334491	0.17139	-0.173949	0.276342	-0.485281	-0.154607	-0.28638	0.200024	-0.222369	0.335036	-0.686585	-0.274014	0.694309	-0.097628	-0.385235	-0.92642	-0.8887	-0.390797	-0.419278
[truncated: 81 more columns]

## Sheet: Figure 2
Target	Hemisphere	Channel	PowerChange	SensingFrequency	SleepMedication	Levodopa ER Nighttime	UPDRS	SubtypeRatio	TEED	LEDD	BaselineBetaPower
GPi	LeftHemisphere	[1, 3]	1.61054	19.53	1	1	47	1.33929	0.00026328	475	0.388182
GPi	RightHemisphere	[1, 3]	0.837035	14.65	1	1	47	1.33929	0.00037266	475	0.947729
GPi	LeftHemisphere	[1, 3]	1.05405	10.74	1	1	44	0.416667	0.00086304	1600	0.164387
GPi	RightHemisphere	[0, 3]	1.04917	12.7	1	1	44	0.416667	3.77e-05	1600	0.155299
GPi	LeftHemisphere	[1, 3]	0.917296	10.74	0	0	25	0.9375	0.00010112	2200	0.296031
GPi	RightHemisphere	[1, 3]	-0.42076	9.77	0	0	25	0.9375	0.00015445	2200	0.111621
GPi	RightHemisphere	[0, 2]	-0.295056	13.67	1	0	56	1.54412	0	750	0.360579
GPi	LeftHemisphere	[0, 2]	-0.159141	12.7	1	1	37	1.78571	0.00033871	550	0.606652
GPi	RightHemisphere	[1, 3]	-0.510922	12.7	0	0	19	0.9375	3.36e-06	2400	0.928535
GPi	LeftHemisphere	[1, 3]	0.52654	13.67	1	1	46	3.39286	0.00018367	1575	0.299
GPi	RightHemisphere	[1, 3]	0.0356097	17.58	1	1	46	3.39286	0.00013329	1575	0.593528
GPi	LeftHemisphere	[1, 3]	0.642832	13.67	1	0	25	0.197368	0.00025229	800	0.280186
GPi	LeftHemisphere	[0, 2]	1.12938	16.6	0	1	31	0.394737	0.00021884	2060	1.05898
GPi	RightHemisphere	[1, 3]	1.25878	21.48	0	1	31	0.394737	0.00015031	2060	0.218479
GPi	LeftHemisphere	[1, 3]	1.67571	15.63	0	1	26	0.234375	0.00027763	1150	0.311343
GPi	LeftHemisphere	[1, 3]	0.821597	12.7	1	1	23	0	7.93e-05	3350	0.217496
GPi	LeftHemisphere	[1, 3]	1.2537	22.46	1	0	30	0.357143	0.00025484	1293	0.620506
GPi	RightHemisphere	[1, 3]	1.14687	22.46	1	0	30	0.357143	0.0004107	1293	1.63834
GPi	LeftHemisphere	[1, 3]	1.85239	24.41	1	0	42	0.721154	0.00023517	1200	0.839193
GPi	RightHemisphere	[0, 2]	1.789	23.44	1	0	42	0.721154	5.45e-05	1200	2.51879
GPi	LeftHemisphere	[1, 3]	0.262983	18.55	0	1	45	1	9.7e-05	950	0.0603622
GPi	RightHemisphere	[0, 2]	0.166325	13.67	0	1	45	1	6.59e-05	950	0.295473
GPi	LeftHemisphere	[0, 2]	1.47427	16.6	1	1	27	0.789474	7.81e-05	1150	0.143489
GPi	RightHemisphere	[0, 2]	0.583072	15.63	1	1	27	0.789474	0.00011722	1150	0.38256
GPi	LeftHemisphere	[1, 3]	0.86878	20.51	0	0	28	0	0.00031705	300	0.52177
GPi	RightHemisphere	[1, 3]	0.400672	19.53	0	0	28	0	0.00037602	300	2.03461
GPi	LeftHemisphere	[1, 3]	-0.684027	9.77	0	1	28	0.789474	0.00081571	1125	0.2368
GPi	RightHemisphere	[1, 3]	-0.544574	8.79	0	1	28	0.789474	0.00097412	1125	0.232044
GPi	LeftHemisphere	[0, 2]	0.787454	14.65	0	1	42	0.288462	3.67e-05	1650	0.177945
GPi	LeftHemisphere	[1, 3]	-0.0911277	12.7	0	1	34	1.5	6.66e-05	234	0.267365
GPi	RightHemisphere	[1, 3]	0.696475	22.46	0	1	34	1.5	3.82e-05	234	2.49779
GPi	LeftHemisphere	[1, 3]	0.017197	7.81	0	0	43	1.63043	0.00018319	800	0.478458
GPi	LeftHemisphere	[0, 2]	0.418719	11.72	0	0	33	0.852273	0.00043647	1800	0.0630104
GPi	RightHemisphere	[1, 3]	0.730436	12.7	0	0	33	0.852273	0.00025766	1800	0.259618
GPi	RightHemisphere	[1, 3]	0.391334	9.77	0	1	41	1.95	2.42e-05	2275	0.155109
GPi	LeftHemisphere	[0, 2]	0.035314	12.7	1	1	55	0.909091	0.00010453	1050	0.176516
GPi	RightHemisphere	[1, 3]	0.420655	8.79	0	0	56	0.174419	0.00037466	675	0.355845
GPi	LeftHemisphere	[1, 3]	0.732797	21.48	1	0	22	0.441176	0.00081268	90	0.645266
GPi	RightHemisphere	[0, 2]	-0.364061	14.65	1	0	25	0.833333	0.00048063	800	0.475997
GPi	RightHemisphere	[1, 3]	0.113916	11.72	0	1	38	0.25	5.68e-05	1050	0.0998336
GPi	LeftHemisphere	[1, 3]	-0.10638	13.67	1	0	45	0.803571	7.05e-05	1000	7.58699
GPi	RightHemisphere	[1, 3]	0.503969	15.63	1	0	45	0.803571	0.00037511	1000	1.58894
GPi	LeftHemisphere	[0, 2]	0.889675	13.67	1	0	50	0.197368	0.00022438	2314	0.187549
GPi	LeftHemisphere	[1, 3]	-0.118555	10.74	1	0	16	1.40625	0.00070442	2496	3.69093
GPi	RightHemisphere	[1, 3]	0.209205	20.51	1	0	16	1.40625	0.00134577	2496	0.657136
GPi	LeftHemisphere	[0, 2]	-0.499419	11.72	1	1	20	0	0.00042063	1250	0.286569
GPi	RightHemisphere	[0, 2]	-0.0452209	10.74	1	1	35	0.46875	0.00012754	950	1.12761
GPi	RightHemisphere	[1, 3]	0.944586	23.44	0	0	32	0	0.00059455	700	4.77853
GPi	RightHemisphere	[0, 2]	-0.51358	11.72	1	1	45	0.703125	0.00011409	1700	0.987104
GPi	LeftHemisphere	[1, 3]	1.15507	12.7	0	0	36	1.1413	0	600	0.155789
GPi	LeftHemisphere	[1, 3]	0.160047	24.41	1	0	33	0.978261	0.00029936	613	0.326061
GPi	RightHemisphere	[0, 2]	-0.726272	11.72	1	0	33	0.978261	0.00018981	613	0.599257
GPi	RightHemisphere	[1, 3]	-0.163689	10.74	1	0	30	0	0.00047081	1671	3.63563
GPi	LeftHemisphere	[1, 3]	0.0974723	19.53	0	0	30	0.375	2.4e-05	1300	0.164657
GPi	RightHemisphere	[1, 3]	-0.451325	10.74	0	0	30	0.375	4.02e-05	1300	0.213619
GPi	LeftHemisphere	[0, 2]	0.705156	14.65	1	1	20	0.46875	0.00026948	950	0.26922
GPi	RightHemisphere	[0, 2]	0.45962	10.74	1	1	20	0.46875	8.7e-05	950	0.527592
GPi	RightHemisphere	[0, 2]	0.486213	12.7	0	1	30	0	0.00031252	1800	0.943092
GPi	LeftHemisphere	[1, 3]	-0.802344	12.7	1	1	46	1.80556	0.00030255	1000	0.646057
GPi	RightHemisphere	[0, 2]	1.03094	20.51	1	1	46	1.80556	0.00014586	1000	0.318301
GPi	LeftHemisphere	[0, 2]	1.3001	19.53	1	0	34	2.29167	0.00025317	0	0.408291
GPi	LeftHemisphere	[1, 3]	-0.547658	13.67	1	0	35	0.45	0.00029313	1200	2.04926
GPi	LeftHemisphere	[1, 3]	-0.970496	13.67	1	0	37	0.401786	0.00013156	2050	0.271007
GPi	RightHemisphere	[1, 3]	-0.310915	15.63	1	1	23	0	0.00016805	1365	N/A
GPi	LeftHemisphere	[0, 2]	-1.08337	8.79	1	1	9	0	0.00013087	1250	0.838502
GPi	RightHemisphere	[0, 2]	1.44258	23.44	1	1	9	0	0.0001811	1250	0.987918
GPi	LeftHemisphere	[1, 3]	-1.06224	12.7	0	0	24	0.340909	0.00018989	1617	0.248369
GPi	RightHemisphere	[1, 3]	-0.360992	13.67	0	0	24	0.340909	3.63e-05	1617	0.291065
GPi	LeftHemisphere	[1, 3]	0.99326	13.67	0	1	46	1.16379	0.00019936	950	0.157865
GPi	RightHemisphere	[0, 2]	1.62713	23.44	0	1	46	1.16379	0.00019585	950	0.110384
GPi	RightHemisphere	[0, 2]	0.623811	10.74	1	0	46	0.483871	0.00020838	800	0.796602
GPi	LeftHemisphere	[0, 2]	1.24541	16.6	1	1	43	0.483871	0	1950	0.136138
GPi	RightHemisphere	[0, 2]	0.672764	13.67	1	1	43	0.483871	0	1950	0.217137
GPi	RightHemisphere	[1, 3]	0.942062	9.77	1	1	41	0.133929	0.00010006	1890	0.193361
GPi	LeftHemisphere	[1, 3]	0.149909	24.41	1	0	35	1.30435	0.00017857	800	1.23635
GPi	LeftHemisphere	[1, 3]	0.592726	12.7	1	1	52	0.964286	0.00014429	1200	0.179996
GPi	LeftHemisphere	[1, 3]	0.904382	20.51	1	1	25	0.416667	0.00027352	1450	N/A
GPi	LeftHemisphere	[1, 3]	0.733058	9.77	1	0	23	0.197368	0.0001091	2300	0.135351
GPi	RightHemisphere	[1, 3]	0.801455	8.79	1	0	23	0.197368	0.00012418	2300	0.403109
GPi	LeftHemisphere	[1, 3]	1.12856	25.39	1	1	31	0.852273	0.00015407	456	0.439587
GPi	LeftHemisphere	[1, 3]	0.794579	16.6	1	0	23	0	7.5e-05	740	N/A
GPi	LeftHemisphere	[1, 3]	0.061366	17.58	1	0	31	1.25	0.00011494	1774	0.635406
GPi	LeftHemisphere	[1, 3]	0.617708	11.72	0	1	38	0.3	0.00027042	1950	1.52394
GPi	RightHemisphere	[1, 3]	1.11141	16.6	0	1	38	0.3	0.00020344	1950	0.652462
GPi	LeftHemisphere	[1, 3]	0.733773	18.55	1	0	71	1.13372	5.5e-05	800	0.254235
GPi	RightHemisphere	[0, 2]	0.353008	18.55	1	0	71	1.13372	6.44e-05	800	0.303307
GPi	LeftHemisphere	[0, 2]	0.985217	14.65	1	0	50	3.40909	0.00028277	1350	1.3627
GPi	RightHemisphere	[0, 2]	1.16497	14.65	1	0	50	3.40909	9.98e-05	1350	0.335775
GPi	LeftHemisphere	[1, 3]	0.216677	14.65	1	0	32	0.288462	6.75e-05	1000	2.71986
GPi	RightHemisphere	[1, 3]	-0.0796738	15.63	1	0	32	0.288462	0.00010618	1000	3.31578
GPi	LeftHemisphere	[1, 3]	-1.5982	19.53	1	0	53	1.17188	0.00046595	600	1.40649
GPi	LeftHemisphere	[0, 2]	-1.85728	11.72	1	0	39	0.120968	0.00017603	280	0.230067
GPi	RightHemisphere	[1, 3]	1.00697	25.39	1	0	39	0.120968	0.00047313	280	0.231777
GPi	LeftHemisphere	[0, 2]	-0.304308	12.7	1	0	42	0.517241	7.74e-05	600	0.373691
GPi	RightHemisphere	[0, 2]	-0.846624	10.74	1	0	42	0.517241	5.68e-05	600	0.434131
GPi	RightHemisphere	[1, 3]	-1.48062	12.7	1	0	41	0.555556	0.00024395	3300	0.691188
GPi	LeftHemisphere	[1, 3]	0.826867	10.74	1	0	17	0.833333	0.00031879	1800	0.206488
GPi	LeftHemisphere	[0, 2]	0.102635	7.81	1	1	46	0.585938	0.00014672	2525	0.40478
GPi	RightHemisphere	[1, 3]	0.356545	13.67	1	1	46	0.585938	0.00082926	2525	0.15451
GPi	RightHemisphere	[1, 3]	1.65135	15.63	0	0	23	0.9375	0.00014323	1800	0.163094
GPi	LeftHemisphere	[1, 3]	-0.0769441	11.72	0	0	26	0.394737	0.00021338	600	0.351134
GPi	RightHemisphere	[1, 3]	-1.39147	13.67	1	1	42	0.625	7.37e-05	1444	0.252001
GPi	RightHemisphere	[1, 3]	0.462513	11.72	1	1	19	0.803571	0	1300	0.106377
GPi	RightHemisphere	[1, 3]	-0.010218	8.79	1	1	30	0.340909	0.00022471	894	0.10598
GPi	LeftHemisphere	[1, 3]	-1.00574	10.74	1	1	29	1.875	0	2026	0.598347
GPi	RightHemisphere	[1, 3]	-1.37587	10.74	0	0	37	0.12931	0	1757	0.151971
GPi	LeftHemisphere	[1, 3]	0.680147	15.63	0	0	28	0	0.0003506	1289	0.234856
GPi	RightHemisphere	[0, 3]	0.260493	18.55	0	1	61	1.875	0.0002573	1500	0.594947
GPi	LeftHemisphere	[1, 3]	1.54815	17.58	0	1	38	1.30435	0.00023577	990	0.24594
GPi	RightHemisphere	[1, 3]	0.0303606	15.63	1	0	34	0.625	0	500	3.58886
GPi	LeftHemisphere	[1, 3]	0.231576	14.65	1	0	57	0	0.0004563	361	0.804218
GPi	RightHemisphere	[1, 3]	-1.25281	8.79	1	0	35	2.17105	7.87e-05	1650	0.271183
GPi	LeftHemisphere	[1, 3]	-0.202345	14.65	1	0	18	0	0.00018371	1150	1.61809
GPi	RightHemisphere	[0, 2]	-0.616505	14.65	1	0	18	0	0.0002487	1150	1.25686
GPi	RightHemisphere	[0, 2]	-0.620088	12.7	1	1	41	0	0	525	0.271002
GPi	LeftHemisphere	[0, 2]	1.18702	13.67	1	1	57	2.19828	0.00025238	2450	0.493747
GPi	LeftHemisphere	[1, 3]	1.3848	24.41	1	1	28	0.375	7.71e-05	1250	0.159735
GPi	RightHemisphere	[1, 3]	1.23375	25.39	1	1	28	0.375	9.3e-05	1250	0.164757
GPi	LeftHemisphere	[1, 3]	0.84858	18.55	0	0	34	0.852273	6.9e-05	150	0.674765
GPi	LeftHemisphere	[0, 2]	0.826588	10.74	1	0	34	0.15	6.67e-05	1300	0.161506
GPi	RightHemisphere	[1, 3]	0.422423	8.79	1	1	40	2.64706	0.00010672	600	N/A
GPi	LeftHemisphere	[1, 3]	-0.814902	9.77	1	1	28	0.375	0.00023819	1674	0.385921
GPi	RightHemisphere	[0, 2]	1.11677	22.46	1	1	28	0.375	0.0003944	1674	0.557694
GPi	LeftHemisphere	[1, 3]	-0.210004	20.51	1	0	90	1.38889	0.0003693	1200	1.56545
GPi	RightHemisphere	[1, 3]	-0.767419	14.65	1	0	90	1.38889	0.00033919	1200	N/A
GPi	LeftHemisphere	[0, 2]	1.41423	24.41	1	0	34	0.277778	0.00040547	1000	0.652398
GPi	RightHemisphere	[1, 3]	-1.4172	18.55	1	0	34	0.277778	0.00015635	1000	0.775858
GPi	LeftHemisphere	[0, 2]	-0.107064	12.7	1	1	22	0	0.00011035	750	0.332963
GPi	LeftHemisphere	[1, 3]	-1.48255	10.74	1	1	27	0.394737	0.00010867	2720	1.39624
GPi	RightHemisphere	[1, 3]	-0.65034	12.7	1	1	27	0.394737	0.00011959	2720	1.04669

## Sheet: Figure 3
	contact coordinates for recordings with increased beta power at night						contact coordinates for recordings with increased beta power at night
	X	Y	Z				X	Y	Z
	-19.677	-6.21042	-1.28667				18.0527	-8.42206	-6.12663
	18.64	-6.27407	-4.00974				-18.4015	-7.18644	-1.09633
	-18.7004	-6.86834	-1.90581				-19.6117	-6.56128	-2.12166
	19.2179	-7.4448	-2.42867				19.3361	-7.46378	-4.21569
	-20.0612	-8.10655	-1.06651				-18.8685	-7.20341	-3.47641
	-19.9339	-9.53965	-5.00645				-20.2591	-7.33971	-2.48118
	18.7011	-7.03619	-0.88893				19.3933	-8.03433	-0.19757
	-19.078	-8.39319	-2.03487				-20.022	-7.57535	-2.1129
	-17.5322	-7.74209	-5.00961				-19.4366	-6.80579	-0.807723
	19.4399	-8.11525	-5.93925				17.5127	-6.49309	-2.02834
	19.2742	-8.13479	1.83045				-21.116	-7.65727	-1.25985
	-22.671	-11.8923	-4.26138				18.2679	-5.6819	-1.24167
	-19.6262	-9.29984	-2.32696				19.9762	-7.29959	-0.472263
	-19.9057	-6.36763	-2.61675				-18.3989	-7.37185	-4.87364
	-18.3771	-7.56639	-4.1806
	-17.8372	-6.39932	-0.988147
	18.6439	-6.5541	-6.95101
	-21.7898	-7.44099	-5.75797
	20.3017	-7.65362	-6.52837
	-18.1946	-9.55765	0.69683
	-20.2482	-5.22497	-2.57686
	-20.1366	-6.73036	-2.1679
	-18.0051	-7.25915	-4.90625
	17.3128	-5.1188	-1.73345
	17.3354	-3.86935	0.212537
	17.6808	-8.24949	-0.7693
	-19.577	-7.46178	-1.66703
	-19.6666	-8.3673	0.0809967
	-19.4096	-8.16664	-5.5184
	-20.3325	-6.70827	-1.51743
	18.3918	-5.44989	-0.864777
	-19.1822	-6.74783	-0.471643
	17.4063	-7.00161	-6.09189

## Sheet: Suppl Figure 1
	Individual recordings (STN, normalized and avereged over 24h)
Recording Time (minutes)	0	1	2	3	4	5	6	7	8	9	10	11	12	13	14	15	16	17	18	19	20	21	22	23	24	25	26	27	28	29
10	1.66475	0.831796	0.137831	-0.388837	-0.385289	-0.875993	0.225088	0.308605	-0.0815928	0.0952167	0.00369915	-0.180911	-0.174786	-0.873032	0.618827	0.234538	-0.335802	-0.280946	-0.643994	1.18248	-0.995788	0.0446278	-1.02766	-0.473103	-1.07661	-0.897842	-0.731033	-0.684969	-1.11685	-1.26527
20	1.1612	0.469281	0.296424	-0.474662	-0.472364	-0.91537	0.160727	0.0926599	-0.0454033	-0.0172041	-0.0611561	-0.169869	-0.279141	-1.22952	0.141493	0.375342	-0.386318	-0.325701	-0.621611	0.97561	-1.07199	0.0113326	-1.15792	-0.652555	-0.99676	-1.16377	-0.818612	-0.914126	-1.00818	-0.994323
30	0.936808	0.389594	0.218493	-0.52039	-0.795641	-0.96798	0.0804093	-0.0144948	0.130323	0.0901407	-0.206548	-0.0450801	-0.206773	-1.15367	-0.0280805	0.454965	-0.41321	-0.34088	-0.649304	0.196054	-1.04843	-0.0625475	-1.27437	-0.64893	-0.808639	-1.34267	-0.820916	-1.15339	-0.941626	-0.881007
40	1.34803	0.700643	0.0323548	-0.517592	-0.868815	-1.0168	-0.0055289	0.263411	0.353047	-0.199404	-0.0325936	0.214572	-0.150702	-0.860252	-0.0029493	0.328845	-0.404515	-0.393039	-0.717444	-0.519302	-0.91381	-0.244416	-1.31924	-0.663038	-0.58329	-1.19416	-0.893654	-0.996709	-1.07359	-1.07956
50	1.26555	0.620329	-0.121445	-0.526382	-0.533323	-1.04319	0.0916238	0.577635	0.422757	-0.483275	0.162594	0.0671472	-0.216174	-0.203704	0.0741499	0.0389672	-0.562492	-0.533392	-0.729792	-0.710831	-0.722099	-0.458771	-1.1565	-0.776276	-0.593372	-1.14634	-1.09375	-0.804063	-1.10256	-1.13578
60	0.848117	0.0623107	-0.145807	-0.536593	-0.0791737	-1.06804	0.258809	0.417219	0.367277	-0.145625	0.160548	-0.386157	-0.219755	0.263301	0.136677	-0.371051	-0.736352	-0.362113	-0.558347	-0.764413	-0.79907	-0.564825	-0.995318	-0.762095	-0.900594	-1.06937	-0.913467	-0.621171	-1.17965	-1.20641
70	0.723953	0.241816	-0.146219	-0.443264	0.180173	-1.09449	0.185586	0.188755	0.661493	0.219078	0.205873	-0.465802	-0.678486	0.463328	0.20351	-0.55815	-0.793632	-0.143013	-0.336406	-0.496411	-1.03661	-0.750895	-0.890725	-0.656974	-1.21695	-1.1037	-0.493722	-0.450356	-1.35252	-1.38711
80	0.829922	0.423312	-0.155333	-0.299583	0.234173	-1.10804	0.0902505	0.392273	1.04491	0.68153	0.147734	-0.517944	-0.787938	0.6322	-0.203191	-0.668254	-0.809032	-0.29821	-0.371333	-0.352741	-1.17339	-0.860566	-0.752624	-0.553108	-1.37372	-1.35149	-0.427385	-0.490832	-1.37347	-1.41925
90	0.836144	0.138523	-0.205533	-0.343914	0.191629	-1.11829	-0.0128534	0.307847	0.726108	0.692202	0.233407	-0.66892	-0.396446	0.326672	-0.733662	-0.870825	-0.848455	-0.473692	-0.572198	-0.510019	-1.19183	-0.870766	-0.694137	-0.481064	-1.35071	-1.27859	-0.839098	-0.290333	-1.3173	-1.34708
100	1.08417	0.206727	-0.198813	-0.540998	0.260602	-1.09628	0.213019	0.311095	0.83566	0.275082	0.174895	-0.466363	-0.482089	-0.479017	-0.85293	-0.712474	-0.776202	-0.300098	-0.746641	-0.533466	-1.16044	-0.85701	-0.553563	-0.467125	-1.07527	-0.823959	-1.17439	-0.0778687	-1.24863	-1.27549
110	1.15483	0.325018	-0.247084	-0.715608	0.347658	-1.04605	0.707554	1.14385	0.847899	-0.163867	-0.326846	-0.411606	-0.739382	-1.26855	-0.834822	-0.62765	-0.755248	-0.144753	-0.840885	-0.646895	-0.834462	-0.845066	-0.294026	-0.463283	-1.00959	-0.592877	-1.13108	-0.323465	-1.12084	-1.17821
120	0.714973	0.653368	-0.319495	-0.680772	0.238149	-1.02042	0.601763	1.4397	0.349349	-0.389589	-0.826588	-0.55713	-0.610118	-1.61142	-0.727048	-0.546678	-0.749472	0.0424281	-0.839454	-0.718218	-0.357266	-0.824472	-0.172349	-0.463784	-1.33935	-0.723215	-0.916715	-0.621231	-1.20752	-1.29667
130	0.563836	0.496315	-0.394272	-0.479085	0.124268	-1.01916	0.357917	0.749582	0.220681	-0.0686033	-0.639737	-0.286108	-0.0310054	-1.2995	-0.65298	-0.0928543	-0.696927	0.113684	-0.79169	-0.742275	-0.302033	-0.644324	-0.305992	-0.738883	-1.48925	-0.733329	-0.754863	-0.759868	-1.31669	-1.3355
140	0.855923	0.727745	-0.478897	-0.298312	-0.322978	-1.05442	0.417955	0.341662	0.369148	0.267167	-0.330362	-0.083363	-0.283774	-0.792636	-0.670285	-0.026383	-0.679209	-0.110157	-0.822659	-0.877017	-0.158247	-0.542592	-0.618587	-0.984653	-1.21692	-0.475024	-0.922517	-0.701577	-1.33444	-1.30107
150	1.05435	1.75785	-0.44747	-0.284373	-0.638785	-1.08733	0.528117	0.244864	0.361599	0.195875	-0.342654	-0.0020228	-1.00479	-0.592457	-0.776076	-0.0963427	-0.615095	-0.135333	-0.848101	-0.645362	-0.0708624	-0.628815	-0.756522	-0.900214	-1.01214	-0.464521	-1.02758	-0.751659	-1.30928	-1.3099
160	0.867263	1.54138	-0.438878	-0.438075	-0.480899	-1.08593	0.82472	0.24499	0.0936964	0.123227	0.112773	0.138277	-0.879958	-0.703964	-0.48196	-0.15093	-0.704587	-0.014369	-0.822471	-0.765576	-0.556852	-0.6657	-0.725638	-0.883895	-1.22369	-0.751814	-0.992418	-0.975644	-1.181	-1.23618
170	0.570687	0.470618	-0.412782	-0.55957	-0.303865	-1.07	0.930204	0.188217	0.199739	0.033049	0.40687	0.0364629	-0.0280148	-0.346068	0.0812845	-0.312685	-0.845677	-0.162158	-0.752253	-0.946031	-0.742173	-0.752445	-0.582283	-0.768271	-1.44602	-0.927548	-0.724748	-1.03887	-1.09112	-1.14316
180	0.396683	-0.225506	-0.451209	-0.495109	-0.530954	-1.02244	0.899692	0.294965	0.157158	0.264569	0.272811	0.0656334	0.194391	0.275631	0.243307	-0.135805	-0.908645	-0.446638	-0.759365	-0.898911	-0.521732	-1.10513	-0.484077	-0.56715	-1.56262	-1.12009	-0.450893	-1.002	-0.920243	-0.95261
190	0.479821	-0.666859	-0.479472	-0.446392	-0.557747	-1.01561	1.11902	0.605083	0.206224	0.540696	0.344198	0.121571	-0.46332	0.370386	0.130404	-0.087807	-0.866672	-0.636362	-0.827685	-0.85543	-0.36895	-1.4059	-0.610694	-0.759342	-1.52302	-1.06523	-0.372727	-0.838966	-0.683446	-0.773343
200	0.56743	-0.519595	-0.513087	-0.355514	-0.286191	-1.04612	1.03357	0.603832	0.00618343	0.332985	0.381327	0.0853065	-0.458378	0.377334	-0.038208	-0.214766	-0.743443	-0.732275	-0.844478	-0.916059	-0.33877	-1.34777	-0.809169	-0.677394	-1.2488	-0.817284	-0.285235	-0.789087	-0.573076	-0.681674
210	0.712841	0.0956789	-0.60318	-0.129129	-0.327943	-1.04985	0.986425	0.825616	-0.152093	0.260244	0.0859391	-0.0157625	-0.358144	0.534402	0.019182	-0.400387	-0.618699	-0.543668	-0.804653	-1.19425	-0.328213	-1.17695	-0.881268	-0.377447	-1.10797	-0.779934	-0.52516	-0.749909	-0.445454	-0.600174
220	0.955517	0.951569	-0.605601	0.204756	-0.295674	-1.10104	1.08537	0.682919	0.268093	0.0943213	-0.276123	-0.171394	-0.198661	0.0180906	0.0415455	-0.510434	-0.515813	-0.428844	-0.664382	-1.23718	-0.336257	-0.984562	-0.69549	-0.369557	-1.07822	-1.02754	-0.482711	-0.76823	-0.52526	-0.68026
230	0.84963	1.38736	-0.554729	0.318789	-0.221406	-1.1908	1.12578	0.0904472	0.260932	-0.351086	-0.404	-0.174256	0.0626316	-1.04083	-0.442368	-0.418359	-0.348569	-0.467505	-0.593347	-1.11582	-0.282222	-1.06183	-0.753298	-0.39732	-0.985952	-1.01601	-0.36591	-0.776517	-0.697646	-0.814077
240	0.452346	1.5987	-0.221937	0.0431351	-0.276985	-1.19808	1.20239	-0.0353389	0.210978	-0.229167	-0.738464	-0.0434711	0.0276638	-1.05761	-0.362467	-0.292967	-0.287942	-0.311525	-0.358411	-1.04647	-0.332005	-1.31456	-0.907471	-0.348726	-0.948847	-0.531831	-0.432099	-0.70155	-0.674897	-0.802877
250	0.038925	1.06353	-0.029491	0.095052	-0.349769	-1.09134	0.967269	-0.0078575	0.283499	0.220023	-0.614923	-0.0816975	0.383834	-0.155009	-0.1757	-0.424177	-0.282436	-0.362096	-0.249076	-1.06455	-0.654678	-1.40857	-0.838409	-0.257103	-0.89625	-0.395749	-0.531143	-0.850404	-0.745431	-0.798444
260	0.0756281	-0.113131	-0.226548	0.299355	-0.425827	-1.07198	0.741996	0.484415	0.231363	0.596541	0.490332	-0.166064	1.08033	0.368062	-0.480548	-0.557155	-0.202738	-0.61897	-0.392286	-1.13886	-0.737753	-1.49775	-0.774027	-0.319608	-0.561164	-0.495959	-0.289707	-0.946435	-0.867008	-0.859591
270	0.146791	-0.0880602	-0.391936	0.448885	-0.25916	-1.22464	0.866249	0.697524	0.0448542	0.725922	0.607249	-0.0241661	1.4629	0.549522	-0.406599	-0.363896	-0.0569273	-0.741217	-0.422832	-1.1788	-0.717546	-1.32327	-0.708171	-0.588733	-0.263229	-0.401463	0.204998	-0.965199	-0.865868	-0.890474
280	0.195975	0.073008	-0.34176	0.607791	-0.0432246	-1.35574	1.05981	0.3149	0.146376	0.475964	0.554305	0.133404	1.82028	0.642872	0.161936	-0.305717	-0.0425696	-0.650906	-0.570537	-1.03936	-0.709609	-0.983442	-0.59798	-0.805781	-0.30298	-0.303255	0.318149	-1.08273	-0.906424	-0.942407
290	0.20688	-0.0279531	0.0851211	0.541745	0.00585044	-1.24133	1.08429	0.269542	0.321761	0.219518	0.401126	0.327393	1.56428	0.546283	0.470262	0.0109689	-0.165081	-0.569721	-0.644941	-0.959646	-0.690124	-0.78643	-0.668973	-0.872998	-0.423849	-0.28976	0.0531462	-1.02925	-0.959873	-0.946589
300	0.215621	-0.145367	0.409255	0.252056	-0.128252	-1.15958	0.97368	0.539354	0.131171	0.236449	-0.203693	0.483476	1.09975	0.73132	0.15045	0.283367	-0.208091	-0.670396	-0.652497	-1.13878	-0.463755	-0.72845	-0.731426	-0.903307	-0.342625	-0.358705	-0.361694	-0.8744	-0.97861	-0.937601
310	0.29375	-0.333306	0.0813351	-0.408033	-0.486097	-1.33105	1.08438	0.538869	0.0386874	0.528917	-0.17733	0.38123	0.743203	1.06062	-0.304428	0.0131923	-0.359149	-0.480426	-0.709314	-1.29701	-0.0898224	-0.751349	-0.672509	-0.91394	-0.293738	-0.682689	-0.597132	-0.848183	-1.0164	-0.995508
320	0.256574	-0.186477	-0.341961	-0.970127	-0.434446	-1.49862	1.71017	0.270399	0.357415	0.289081	-0.26261	0.103091	-0.133378	1.16871	0.0107741	-0.293143	-0.482225	-0.44213	-0.698254	-1.30611	0.0479506	-0.884475	-0.378682	-1.00216	-0.389793	-1.06468	-0.580365	-0.743869	-1.16965	-1.17497
330	0.393226	0.165335	-0.378178	-0.968086	-0.402042	-1.52695	1.90168	-0.0395413	0.329078	-0.181369	-0.358395	0.0783651	-0.444119	1.51453	0.483663	-0.490309	-0.394051	-0.508916	-0.533848	-1.30025	0.0357986	-0.88519	-0.146681	-1.06491	-0.557804	-1.18125	-0.362602	-0.625352	-1.25412	-1.25541
340	0.164241	1.27067	-0.371102	-0.927138	-0.510161	-1.43572	1.58194	0.012746	0.487404	0.0764377	-0.308939	0.209971	-0.19725	1.60443	0.347223	-0.519379	-0.212756	-0.199841	-0.432743	-1.18089	-0.119453	-0.904754	-0.151889	-1.07516	-0.691821	-1.25982	-0.127634	-0.658172	-1.14028	-1.13728
350	-0.234188	1.22118	-0.364136	-0.978398	-0.46806	-1.35707	1.59101	0.397913	0.639898	0.310238	0.269804	-0.041796	0.0481841	1.0486	0.251099	-0.644001	-0.224202	-0.0599376	-0.283912	-0.818413	-0.449726	-0.979165	0.0713644	-1.07051	-0.414612	-1.27192	-0.11248	-0.621239	-1.11759	-1.0782
360	-0.423133	0.583905	-0.401056	-0.929059	-0.147608	-1.04089	1.6257	0.356145	0.409665	0.236512	0.524883	-0.393319	0.379481	0.564311	-0.347401	-0.899672	0.0587773	-0.20091	-0.229067	-0.405415	-0.519401	-1.05097	0.492453	-0.993159	-0.0794516	-0.905016	-0.0774461	-0.446226	-1.0631	-1.00305
370	-0.29263	0.677495	-0.543629	-0.976904	-0.0433537	-0.762476	1.416	0.0428577	0.38556	0.324828	0.744312	-0.435771	0.437024	0.498023	-0.723553	-0.968218	0.271204	-0.37487	-0.314718	-0.127498	-0.220233	-1.15619	0.92131	-0.943463	-0.145195	-0.75825	0.0708286	-0.466506	-0.737238	-0.739362
380	-0.181619	0.905045	-0.465415	-1.02728	-0.244147	-0.797519	1.36349	-0.155057	0.220542	0.313681	1.03271	-0.443642	0.299085	0.420129	-0.498589	-0.993978	0.258104	-0.28314	-0.266474	0.114228	-0.225091	-1.09543	1.10889	-0.853065	-0.328053	-0.494148	0.0108857	-0.73485	-0.482158	-0.543985
390	-0.119352	1.40437	-0.404813	-1.00313	-0.439148	-0.765922	1.69643	-0.0271429	-0.10364	0.211806	0.908252	-0.418047	0.431782	0.191697	-0.579639	-0.928278	0.349416	0.176509	-0.186776	0.378421	-0.64194	-1.10636	1.24098	-0.781267	-0.205255	-0.0531174	-0.0458634	-0.930322	-0.498018	-0.566953
400	0.0670691	0.900889	-0.374702	-0.941779	-0.877425	-0.468643	1.69536	0.447044	-0.331697	0.404578	0.341025	-0.170404	0.473095	0.602259	-0.76685	-0.643884	0.309974	0.156219	-0.134761	0.0307861	-0.839429	-1.13792	1.16955	-0.814808	-0.0618198	0.0748994	-0.0511726	-0.78764	-0.41397	-0.589852
410	0.127839	-0.116138	-0.312485	-0.757682	-0.793787	-0.130641	1.00495	0.695338	-0.567925	0.190976	-0.161179	0.182351	0.291195	0.915357	-0.356396	-0.43125	0.214832	-0.177961	-0.210926	-0.426234	-0.677162	-0.867613	1.26176	-0.925594	0.0950625	0.217378	-0.227209	-0.690378	-0.368805	-0.554789
420	0.161978	-0.042232	-0.267277	-0.467977	-0.384465	-0.113847	1.06534	0.52465	-0.743025	0.0328198	-0.0588108	0.292935	-0.102039	0.734023	0.0673296	-0.4305	-0.0273888	-0.336461	-0.261431	-0.451366	-0.722969	-0.566872	1.33372	-0.932435	0.148595	0.179713	-0.441659	-0.634664	-0.358262	-0.454363
430	-0.0316653	0.35521	-0.158645	-0.330577	-0.314102	-0.0093333	1.04503	0.298435	-0.533851	0.365758	-0.321911	0.200663	-0.236594	0.535504	-0.264461	-0.418235	-0.215456	-0.377181	-0.231845	-0.104525	-0.758438	-0.41936	1.18282	-0.839275	0.0293897	0.193073	-0.479286	-0.555656	-0.201828	-0.329765
440	-0.141546	0.936412	0.254474	-0.339013	-0.3172	0.278626	0.314276	0.301444	-0.406474	0.611702	-0.393234	0.219323	-0.333943	0.150831	-0.313439	-0.230625	-0.322958	-0.465267	-0.0555473	0.413868	-0.510669	-0.212217	1.12997	-0.80504	0.143032	0.326339	-0.422776	-0.550949	-0.12254	-0.205268
450	-0.227758	0.902852	0.607194	-0.24288	-0.0424709	0.262615	0.0546961	0.417676	-0.269283	0.828801	-0.239728	0.543009	-0.665565	-0.0762291	-0.0681752	0.0861923	-0.412343	-0.685797	0.300984	0.332238	-0.0316914	-0.151669	1.33933	-0.743893	0.438614	0.322505	-0.240268	-0.5692	-0.0233303	-0.118286
460	-0.313356	0.494705	0.445117	-0.246337	-0.0853825	0.319217	-0.122065	0.405345	-0.0762039	0.886478	-0.165643	0.738603	-0.62875	-0.11338	-0.281864	-0.0191384	-0.428375	-0.623099	0.590755	0.171595	0.484369	-0.154274	1.22042	-0.500083	0.511025	0.299055	-0.0770705	-0.533071	0.154624	0.00018034
470	-0.114259	0.279821	0.47156	-0.104088	-0.282198	0.561897	-0.341651	0.18442	-0.0848189	1.08025	-0.101017	0.736671	-0.456073	-0.0100458	-0.380744	-0.277882	-0.424967	-0.451488	0.693647	0.463042	0.257128	0.111267	1.03633	-0.27036	0.365134	0.288103	0.195913	-0.481645	0.337543	0.236591
480	-0.0740707	-0.591073	0.404928	-0.0120045	0.0016874	0.570967	-0.431122	-0.028365	-0.215217	1.40951	-0.198161	0.669998	-0.512178	0.199178	-0.215152	-0.37364	-0.454111	-0.151863	0.666871	0.673686	-0.172953	0.678201	0.901064	-0.338141	0.220694	0.185758	0.42424	-0.191069	0.459626	0.313289
490	-0.130957	-0.683151	-0.0503903	0.0014856	0.101478	0.637375	-0.527299	-0.105248	-0.15405	1.60895	-0.339208	0.504673	-0.534604	0.0163618	-0.0730274	-0.490148	-0.43252	0.0231715	1.00378	0.642963	-0.124052	0.899416	0.775737	-0.447771	0.153354	0.315977	0.617478	0.127081	0.444108	0.228433
500	-0.122783	-0.587182	-0.33624	0.419289	-0.208788	0.662376	-0.626327	0.0244914	0.30507	1.59106	-0.155722	0.669351	-0.464875	-0.199868	0.155483	-0.328161	-0.494716	-0.297037	1.47316	0.674108	0.0419937	0.713814	1.16983	-0.3983	0.168665	0.501569	0.624898	0.233386	0.653563	0.412219
510	-0.189097	-0.483355	-0.392239	0.492006	-0.490364	0.682661	-0.629987	-0.0516966	0.795083	1.64773	0.166034	0.627318	-0.341442	-0.216863	0.146328	-0.390178	-0.429942	-0.359254	1.78598	0.631322	0.0293492	0.620895	1.10158	-0.238627	-0.0422395	0.16535	0.527718	0.295041	0.695338	0.626982
520	-0.246275	-0.349297	-0.504046	0.192468	-0.41825	0.784773	-0.550635	-0.280848	0.729687	1.67961	0.0561142	0.473237	-0.18791	-0.323931	-0.125661	-0.589288	-0.240122	-0.282681	2.25978	0.597672	0.203916	0.599816	0.909686	-0.121596	-0.224759	0.18085	0.750186	0.322562	0.39113	0.516154
530	-0.201182	-0.255805	-0.536752	0.123626	-0.142815	0.702518	-0.502525	-0.057013	0.450821	1.54339	-0.0560627	0.768745	-0.090901	-0.33227	-0.182199	-0.349934	-0.137448	-0.405037	2.28123	0.38815	0.457118	0.737972	1.0816	-0.121663	-0.226528	0.372296	0.98258	0.272961	0.132208	0.389513
540	-0.230251	-0.0039665	-0.347404	0.161693	0.10891	0.523766	-0.540975	0.412227	0.214408	1.53548	0.0279761	0.718785	-0.140381	-0.291228	0.00388199	-0.181722	-0.161011	-0.3343	1.33758	0.0370535	0.138899	1.10898	1.31225	0.00982612	-0.267846	0.206929	0.657411	0.121923	-0.0187579	0.272127
550	-0.364658	-0.109412	-0.232142	0.284945	-0.029453	0.440035	-0.461182	0.542946	-0.0961633	1.28877	-0.194643	0.568538	-0.196864	-0.419786	-0.185763	-0.090963	-0.364825	-0.0995514	0.757609	0.00618362	-0.116678	1.20144	1.20664	0.183055	-0.376476	0.105625	0.239702	0.324427	-0.0676197	0.24318
560	-0.406545	-0.13087	-0.184987	0.365416	-0.473097	0.535256	-0.378035	0.263752	-0.307013	0.873512	-0.499127	0.592955	-0.0853452	-0.416958	-0.420527	0.136313	-0.195415	0.273788	0.643573	0.0880008	0.098471	0.727851	0.898942	0.321294	-0.363253	0.0608947	0.228917	0.664304	0.0296805	0.5234
570	-0.407582	-0.0872216	-0.14374	0.251823	-0.652192	0.696807	-0.503165	0.385998	-0.563223	0.608441	-0.459369	0.514747	-0.0193369	-0.268093	-0.352204	0.155143	0.0196285	0.161866	0.452595	-0.189176	0.562261	0.499985	0.850558	0.400866	-0.206861	-0.041611	0.29299	0.872914	0.0833197	0.646588
580	-0.421284	-0.335018	-0.17854	0.347581	-0.717423	0.775819	-0.389352	0.749096	-0.714036	0.172907	-0.369386	0.687316	0.0408154	-0.281897	-0.382627	0.0246713	0.0277546	-0.166147	0.300355	-0.480643	0.657244	0.497388	0.694384	0.0690394	0.255022	-0.0079726	0.420409	0.937444	0.0200728	0.547038
590	-0.442109	-0.456584	-0.164928	0.635832	-0.754475	0.758019	-0.255447	1.05274	-0.505647	-0.165152	-0.419381	0.593076	0.0881553	-0.414844	-0.334754	-0.213995	0.125682	-0.0956656	-0.0460113	-0.383614	0.492104	0.447929	0.575459	-0.254074	0.61067	0.0637678	0.392969	0.875038	0.0071285	0.508962
600	-0.40456	-0.459225	-0.209465	0.574181	-0.575261	0.580014	-0.152447	0.811327	-0.0431661	-0.0411113	-0.474023	0.323213	-0.0039385	-0.505716	-0.317153	-0.396063	0.236783	0.237984	-0.15853	-0.318274	0.546958	0.428067	0.605309	-0.331689	0.501091	0.0891724	0.349134	0.848613	0.134303	0.654898
610	-0.37863	-0.492879	-0.20096	0.244826	-0.20749	0.322044	0.134152	0.308158	0.0878937	-0.0191797	-0.57651	0.0765053	-0.114723	-0.474469	0.02959	-0.599344	0.470239	0.581717	0.0472562	-0.435779	0.213922	0.306534	0.572018	-0.296169	0.55836	0.0983064	0.445016	0.871243	0.307062	0.894494
620	-0.433154	-0.536671	-0.197885	0.115568	0.0199812	0.246353	0.179334	0.242071	-0.35509	-0.0315877	-0.537948	-0.0925898	-0.123632	-0.232101	-0.0351667	-0.66218	0.351499	0.422319	0.219042	-0.458301	0.204238	0.373629	0.438281	-0.156034	0.630658	-0.0567945	0.222363	0.980799	0.434362	0.9164
630	-0.196574	-0.441813	-0.144098	0.374364	0.106896	0.343417	0.0376387	0.29744	-0.589171	0.211417	-0.443401	-0.113797	-0.206656	-0.287497	-0.24929	-0.546235	0.296113	0.122013	0.144219	-0.0655762	0.319442	0.373299	0.491735	-0.0743234	0.563646	-0.0129867	0.0314887	1.07997	0.534351	0.883889
640	-0.0079165	-0.38781	0.0295707	0.456491	0.341082	0.41941	-0.119955	0.0450518	-0.700373	0.00762332	-0.330434	-0.228674	-0.316259	-0.518757	0.197548	-0.567516	0.609376	0.0379867	-0.121843	0.536968	0.18628	0.318742	0.121542	-0.036156	0.679018	0.226173	0.0373852	0.732815	0.687233	0.826659
650	-0.205142	-0.238313	0.216462	0.233256	0.458821	0.510898	0.0359491	-0.196736	-0.826937	-0.0948804	-0.0901375	-0.271156	-0.284108	-0.595925	0.276825	-0.510921	0.640277	-0.162805	-0.351148	0.497422	0.387743	0.187761	-0.237712	0.128597	0.378284	0.397786	-0.0887899	0.416197	0.743114	0.549219
660	-0.332405	-0.164805	0.318573	0.238496	0.234018	0.451163	0.302746	-0.114585	-0.611426	0.0574046	0.222334	-0.134485	-0.266053	-0.673739	0.78083	-0.171664	0.5479	-0.157116	-0.190544	0.044276	0.164937	-0.0159194	0.119086	0.371833	0.0237069	0.282894	-0.0788464	0.624352	0.663584	0.468789
670	-0.391459	-0.325655	0.372948	0.25944	0.020109	0.35052	0.181206	-0.177539	-0.52629	-0.22733	0.273761	0.0774711	-0.0718802	-0.417802	0.928111	0.125363	0.544403	-0.0193859	-0.103391	0.136335	-0.0995853	0.0464917	0.340759	0.422589	0.0726394	0.237966	0.440249	0.895278	0.715085	0.565425
680	-0.4469	-0.299359	0.549435	-0.0356928	-0.262288	0.526143	0.161493	-0.239648	-0.699317	-0.428715	0.0531939	0.537777	0.132306	-0.0763674	0.328968	0.126375	0.484302	-0.30693	-0.0386748	0.182812	-0.206783	0.251225	0.277077	0.403046	0.135794	0.499289	0.634491	0.815613	0.77406	0.53355
690	-0.479035	-0.142245	0.4561	-0.327147	-0.105747	0.583039	0.155272	-0.126492	-0.569335	-0.355266	-0.130275	0.456702	0.0828498	-0.0426683	0.173627	-0.111349	0.732684	-0.494814	0.0694622	0.037809	-0.356654	0.147731	0.202763	0.480798	0.170418	0.777794	0.287923	0.57116	0.743936	0.472502
700	-0.437754	-0.281328	0.340506	-0.321735	0.242012	0.501979	-0.15029	-0.226416	-0.159051	-0.348605	-0.272097	-0.159338	0.0772582	-0.179213	-0.0870886	-0.30843	1.16614	-0.0850468	0.0455206	0.391812	-0.377184	-0.145758	0.519037	0.497668	0.198285	0.818591	0.299276	0.445294	0.747022	0.479519
710	-0.37891	-0.241457	0.378354	-0.181715	0.0694772	0.38694	-0.214022	-0.381747	-0.0771148	-0.236258	-0.042386	-0.428845	0.107611	-0.0364678	0.0939629	-0.382913	1.00911	0.0132972	0.219785	0.891855	-0.324834	-0.129731	0.598462	0.375401	0.401401	0.840024	0.548726	0.440243	0.94321	0.488122
720	-0.400002	-0.249897	0.34889	-0.192521	-0.101439	0.276295	-0.247862	-0.379707	-0.152044	-0.196239	0.132383	-0.368388	0.262814	0.0455572	0.529272	-0.29153	0.83114	-0.259176	0.261099	0.931432	0.300466	0.0642675	0.322947	0.137461	0.378903	0.983419	0.312135	0.527844	1.03718	0.437212
730	-0.410689	-0.515265	-0.0246127	-0.383272	-0.224812	0.342587	-0.314669	0.0319713	-0.111628	-0.263141	0.128059	-0.114992	0.488151	0.00618294	0.267514	0.0380323	0.80489	-0.505126	0.267898	0.960464	0.490349	0.206113	0.386067	-0.0627553	0.168531	0.878004	0.250778	0.508046	1.09065	0.496849
740	-0.468774	-0.621544	-0.235446	-0.410594	-0.121174	0.378663	-0.340191	0.307145	-0.200529	-0.393197	0.206833	-0.173242	0.598346	-0.0709482	0.154223	0.130369	0.669627	-0.604963	0.112513	0.886405	0.0872915	0.225185	0.42001	-0.0337626	0.22258	0.846878	0.462355	0.438028	1.20212	0.562988
750	-0.670573	-0.778311	-0.0556566	-0.36629	0.0620461	0.41413	-0.403745	0.016765	-0.382068	-0.935704	0.076174	-0.350934	0.609442	-0.2498	0.102562	-0.0339623	0.971354	-0.205651	-0.17059	0.550174	-0.0200757	0.35535	0.394969	0.168145	0.34909	0.921261	0.27636	0.248005	1.18778	0.399211
760	-0.684631	-1.0204	-0.144778	-0.428661	-0.0187837	0.622332	-0.357823	-0.158911	-0.477778	-1.15087	-0.387157	-0.257285	0.535822	-0.136476	-4.56e-05	0.00940372	1.2703	0.135787	0.00276531	0.428771	0.118168	0.335923	0.226185	0.296577	0.373744	0.804478	0.444437	0.1979	1.07669	0.352441
770	-0.417803	-0.94277	-0.371659	-0.438126	0.129081	0.751713	-0.158192	-0.266963	-0.334569	-0.999516	-0.364524	-0.181679	0.349633	0.0245739	0.135018	0.140881	1.28451	0.380499	0.431677	0.39432	0.370803	0.309205	0.120114	0.370399	0.362811	0.701651	0.795313	0.0174992	0.999471	0.576775
780	-0.27339	-0.535535	-0.516396	-0.427632	0.0605836	0.764531	-0.0472161	0.144122	-0.280364	-0.94953	-0.190641	-0.245672	0.426382	-0.171919	-0.0560366	0.142563	1.16886	0.636506	0.590103	0.437503	0.557944	0.428522	0.0824465	0.344311	0.332403	0.488804	0.645301	-0.122699	0.954313	0.759482
790	-0.424324	-0.284064	-0.542257	-0.326929	-0.142171	0.585112	-0.275684	0.0613492	-0.447966	-0.986988	-0.196102	-0.108269	0.562433	-0.368823	-0.0924103	0.382324	0.995296	0.668264	0.457105	0.445344	0.562679	0.46839	0.131963	0.239733	0.30767	0.330154	0.264134	0.0681591	0.761991	0.954318
800	-0.689393	-0.447728	-0.45908	-0.135978	-0.13969	0.339781	-0.210136	-0.534202	-0.312031	-1.14292	-0.174323	0.152812	0.318954	-0.283375	0.169614	0.523758	1.01779	0.200152	0.457304	0.519207	0.261357	0.592707	0.336588	0.0131048	0.310239	0.409412	0.223696	0.0441978	0.615243	1.08074
810	-0.892449	-0.660879	-0.532508	0.0814132	0.0143796	0.216388	-0.144541	-0.687596	0.0594501	-1.25852	-0.393527	0.0834012	0.0259638	0.00461897	0.185576	0.253783	1.02032	0.257226	0.317881	0.497281	0.31203	0.703988	0.275909	-0.140148	0.194168	0.573361	0.301762	0.155877	0.577579	1.08899
820	-0.956762	-0.54232	-0.654134	0.199221	0.204622	0.268324	-0.297925	-0.503491	0.325734	-1.20289	-0.377802	-0.141429	0.301436	0.105738	0.144164	0.0368837	0.818676	0.457188	0.0826469	0.3702	0.516391	0.424708	0.143321	-0.0655787	0.329761	0.692541	0.208833	0.387016	0.446475	1.12496
830	-0.914785	-0.395391	-0.638373	0.174028	0.320241	0.350983	-0.373169	-0.350606	0.463357	-1.14883	-0.208586	-0.1743	0.708764	0.0579059	0.174647	0.0407568	0.752872	-0.0428792	-0.098204	0.506871	0.569132	0.254035	-0.0324102	0.0336463	0.598173	0.494554	0.0348133	0.535175	0.374604	1.12454
840	-0.834526	-0.517652	-0.550796	0.0727315	0.50651	0.430113	-0.624102	-0.441293	0.478805	-1.15122	0.29709	-0.162045	0.36286	0.333743	0.287708	0.022908	0.761999	-0.193322	-0.343224	0.418339	0.761154	0.143102	-0.251174	0.28032	0.881657	0.469299	-0.151645	0.649688	0.301822	1.00722
850	-0.800334	-0.550677	-0.34277	0.155365	0.147627	0.406166	-0.792797	-0.308673	0.373303	-1.06499	0.723154	-0.195994	-0.187259	0.552425	0.290942	0.011661	0.592747	-0.225128	-0.464649	0.123369	0.687489	0.104748	-0.261573	0.537374	1.24451	0.657734	-0.117792	0.543362	0.267828	0.875698
860	-0.797538	-0.309152	-0.334317	0.256732	-0.257686	0.384278	-0.823623	-0.346236	0.506541	-1.0089	1.05343	-0.388329	-0.427639	0.510597	-0.132255	-0.0978824	0.32897	-0.349379	-0.504338	-0.0306045	0.557887	0.405053	-0.406219	0.744969	1.31672	0.577278	-0.275417	0.547234	0.334445	0.892683
870	-0.751831	-0.39798	-0.226656	0.0609039	0.091237	0.313712	-0.839064	-0.553802	0.39659	-0.912564	0.914718	-0.481245	-0.11913	0.285172	-0.436156	-0.149965	0.120468	-0.0743484	-0.551771	-0.0822329	0.627823	0.315361	-0.435454	0.693411	1.34871	0.61097	-0.501573	0.770949	0.409061	0.99583
880	-0.648797	-0.472427	0.0484387	-0.089984	0.286241	0.210009	-0.808084	-0.523009	-0.108601	-0.648442	0.511111	-0.429847	0.35237	0.182825	-0.435325	-0.0530199	0.287173	0.132735	-0.544289	-0.0692305	0.612522	0.0331468	-0.0093193	0.593903	1.02763	0.607599	-0.398772	0.898521	0.52863	1.00131
890	-0.579751	-0.409436	0.588891	-0.264149	0.149348	0.0179252	-0.69773	-0.499824	-0.491507	-0.349488	0.342732	-0.46094	0.247314	0.303967	-0.494423	-0.0911404	0.502586	0.021702	-0.526013	-0.0458726	0.666598	0.336891	0.346747	0.639111	0.733713	0.336406	-0.468589	0.875633	0.577821	1.0325
900	-0.549556	-0.502509	0.971425	-0.270288	0.260158	0.0210767	-0.659744	-0.498026	-0.653646	-0.254844	0.0751665	-0.63181	0.116962	0.0834185	-0.339787	-0.285917	0.368669	0.137465	-0.358421	0.266613	0.762311	0.594459	0.534338	0.785045	0.767576	0.286903	-0.314171	0.71856	0.475988	1.09674
910	-0.504539	-0.652461	0.773168	-0.242516	0.165502	0.368235	-0.753912	-0.474509	-0.456157	-0.321366	0.0512304	-0.744954	0.221289	-0.173106	0.146945	-0.355993	0.021912	0.14343	-0.116723	0.529169	0.808947	0.295097	0.601131	0.737477	0.687358	0.551477	-0.241716	0.666003	0.353629	0.921163
920	-0.407842	-0.838483	0.649002	-0.147816	0.0554989	0.395032	-0.706792	-0.436173	-0.425117	-0.477599	0.100947	-0.613386	-0.0225339	-0.0499369	0.0709685	-0.189866	-0.297177	-0.0431191	-0.0660416	0.477477	0.807641	0.192443	0.417007	0.468531	0.661599	0.632283	-0.623707	0.625105	0.287274	0.573348
930	-0.178627	-0.704858	0.545477	-0.103247	0.237133	0.526349	-0.626539	-0.492741	-0.541426	-0.511915	-0.0755171	-0.44741	-0.154868	-0.0713511	0.0774707	0.145237	-0.455784	-0.310666	-0.0961362	0.240693	0.80596	0.393901	0.171255	0.357716	0.798098	0.602704	-0.652451	0.536972	0.262978	0.36217
940	-0.035885	-0.216027	0.313232	-0.43962	0.151826	0.76724	-0.628159	-0.54539	-0.44686	-0.417832	-0.344633	0.00764228	-0.235586	-0.103584	0.482035	0.551956	-0.28653	-0.172842	0.0821474	-0.0899909	0.793007	0.59546	0.125689	0.483567	0.698365	0.736008	-0.385315	0.351169	0.364309	0.233498
950	-0.117614	-0.121752	0.0379332	-0.798019	-0.172909	0.973755	-0.660937	-0.464653	-0.503265	-0.164977	-0.473161	0.332401	-0.426083	0.117553	0.906616	0.667585	0.0725794	0.0436525	0.286202	-0.364063	0.633891	0.616092	0.105294	0.496646	0.691353	0.916268	-0.210378	0.13865	0.392821	0.148859
960	-0.294324	-0.278018	-0.177574	-0.840206	-0.341555	0.869871	-0.45624	-0.468131	-0.523882	-0.0956921	-0.411381	0.347072	-0.368335	0.306226	0.757957	0.66913	0.290487	0.139366	0.307189	-0.394418	0.447333	0.305486	-0.015344	0.293651	0.869259	1.18715	-0.292754	0.243314	0.395351	0.209207
970	-0.412407	-0.35592	-0.21953	-0.529815	-0.295066	0.679456	-0.366103	-0.588931	-0.348869	-0.292613	-0.427624	0.491592	-0.219952	0.326629	0.536267	0.810782	0.316271	0.301956	0.135792	-0.317518	0.594513	-0.084344	0.0729237	0.264668	0.863216	1.18402	-0.293065	0.416509	0.547196	0.253654
980	-0.455633	-0.395637	-0.241347	-0.295674	0.032104	1.04091	-0.520603	-0.473044	-0.446988	-0.253549	-0.642213	0.299353	-0.0770944	0.311762	0.894312	0.729303	0.259057	0.181197	0.0759679	-0.27587	0.721975	-0.0249473	0.229826	0.350578	0.719106	1.23636	-0.155048	0.414334	0.728019	0.242607
990	-0.317501	-0.324593	-0.300882	-0.251858	0.150018	1.31362	-0.57289	-0.333155	-0.43193	-0.071951	-0.722639	0.126664	0.00537909	0.132749	0.87867	0.508118	0.154196	0.0259562	0.34062	-0.204858	0.685166	0.0761631	0.0679237	0.375503	0.667661	1.39654	0.0651627	0.64619	0.852543	0.275075
1000	-0.189009	-0.220979	-0.451287	-0.315257	-0.0567157	1.38487	-0.654099	-0.287159	-0.206046	-0.110947	-0.322651	0.0014792	-0.0730474	-0.123695	0.413564	0.282496	-0.118015	-0.225751	0.453309	-0.0442932	0.670531	0.0686297	0.115575	0.361692	0.687651	1.01879	0.212844	0.793073	0.876068	0.36281
1010	-0.304548	-0.0616671	-0.631119	-0.227464	-0.0199957	1.25789	-0.409703	-0.114105	-0.0849455	-0.275589	0.125881	-0.19012	-0.261598	-0.176859	0.0472373	0.230045	-0.282938	-0.390165	0.207597	0.0111574	0.497005	0.228551	0.494012	0.634007	0.725295	0.670854	0.0605481	0.619713	0.798648	0.611159
1020	-0.496134	0.0250132	-0.626849	0.199403	0.180366	1.04319	-0.293438	-0.0167361	0.298303	-0.322453	0.391173	-0.0585762	-0.337976	0.0407372	0.267861	0.336873	0.0572729	-0.3355	0.0278527	-0.105819	0.259062	0.256361	0.545666	0.856992	0.918493	0.96357	0.101416	0.705981	0.767306	0.792272
1030	-0.517846	0.00516433	-0.604848	0.534358	0.00470225	0.915329	-0.536442	-0.0687885	0.326794	-0.318601	0.460227	-0.301805	-0.248014	0.204591	0.0945265	0.0710541	0.233638	-0.191383	0.135643	0.145136	0.0127305	0.369192	0.333019	0.723784	0.986006	0.823795	0.0581154	0.551147	0.824311	0.815527
1040	-0.499939	0.038445	-0.586948	0.27807	0.0362103	0.840338	-0.554698	0.0225295	-0.0030111	-0.221301	0.00924948	-0.509742	0.00667322	0.0935086	-0.109661	0.0250395	0.259554	-0.0407977	0.179464	0.387876	0.0509061	0.327726	0.284599	0.768805	0.805558	0.376324	-0.123156	0.137901	0.767957	0.830978
1050	-0.627841	0.0383998	-0.567665	0.0497165	0.307415	1.02029	-0.431023	0.161596	-0.11468	-0.175593	-0.222289	-0.348234	0.229032	0.0830944	0.225919	0.311175	0.365621	0.278039	0.150809	0.129738	0.187112	0.0399496	0.36999	0.977837	0.472133	0.27718	0.0135572	0.0953215	0.688295	0.756466
1060	-0.679032	0.158769	-0.581087	0.819353	0.207442	1.05481	-0.377609	0.328692	-0.211111	-0.0966453	0.0149501	-0.28378	0.337598	0.189104	0.0828017	0.486047	0.402396	0.851543	0.0797799	-0.0821413	0.122319	0.136632	0.488836	0.983415	0.170173	0.252947	0.342273	0.22935	0.605882	0.775521
1070	-0.669902	0.11808	-0.53417	1.06481	0.083166	0.83501	-0.42185	0.850596	-0.0403372	-0.043866	0.172553	-0.245309	0.227826	0.173419	0.156722	0.672975	0.625287	1.14192	0.0663595	0.252642	0.0343915	0.354061	0.509556	0.938201	0.0548656	0.377727	0.511414	0.424325	0.446457	1.01259
1080	-0.57095	-0.213297	-0.456148	0.675583	0.145629	0.736362	-0.402315	0.800484	0.108245	-0.112929	-0.154709	-0.107247	0.176024	0.034133	0.765753	0.652411	0.666569	0.944422	0.046281	0.542116	0.292146	0.309048	0.298406	0.782372	0.193169	0.421479	0.280303	0.755863	0.331972	1.10905
1090	-0.481788	-0.120537	-0.427903	0.453998	0.234246	0.882978	-0.428586	0.343962	-0.0371106	-0.0716485	-0.241379	0.0480312	0.2169	-0.118505	0.642238	0.592482	0.622595	0.649543	0.216125	0.363458	0.240136	0.197115	0.288525	0.746964	0.298792	0.391594	0.0187219	0.840729	0.322926	1.04551
1100	-0.555784	0.079688	-0.397233	0.114128	0.331928	1.08643	-0.441444	0.43104	-0.177026	-0.021393	-0.11455	0.429587	0.146283	-0.133937	0.10702	0.927684	0.486939	1.16549	0.288879	0.307771	0.0043575	0.146327	0.391561	0.88958	0.229163	0.460164	0.0104774	0.663985	0.45081	0.999039
1110	-0.574557	0.0929214	-0.0822999	0.866346	0.456503	1.07566	-0.256414	0.505185	-0.109036	-0.102397	-0.281699	0.982165	0.00066138	-0.150244	-0.249307	1.15294	0.329856	1.38399	0.221732	0.629571	0.0219114	0.134254	0.45072	0.916917	0.321978	0.504573	0.118247	0.591975	0.548662	0.897827
1120	-0.495128	-0.105213	0.13259	1.15459	0.372458	0.93032	-0.347147	0.442474	-0.0740962	-0.260865	-0.247521	0.951764	0.0166433	-0.18066	-0.448497	0.971837	0.130525	0.846219	0.299497	0.856137	0.126568	0.0947405	0.513643	0.961599	0.311649	0.463738	0.131759	0.825033	0.49379	0.860536
1130	-0.51901	-0.139498	0.139725	0.691031	0.231412	0.929448	-0.500016	0.416167	-0.33701	-0.491793	-0.0555619	0.372666	0.268451	0.0997889	-0.460282	0.525352	-0.0805834	0.47808	0.113727	0.613183	0.470453	0.179159	0.646985	0.977764	0.121728	0.515855	0.154808	0.636855	0.494393	0.793643
1140	-0.51245	0.0134461	0.537918	0.563414	0.349146	0.905694	-0.533455	0.188691	-0.408118	-0.571968	-0.0599775	-0.0176528	0.447473	0.140174	-0.424237	0.363524	-0.242992	0.207088	0.0119488	0.223594	0.56335	0.194016	0.804835	1.01125	0.179811	0.727417	0.394599	0.235401	0.609491	0.714162
1150	-0.458676	-0.131911	1.00241	0.443215	0.293816	0.766889	-0.708076	-0.234055	-0.0551282	-0.386825	0.0370679	0.0381699	0.450861	-0.220401	-0.300794	0.559272	-0.386458	0.16651	0.29955	0.0970041	0.374454	0.255303	0.616017	1.03378	0.288554	0.799359	0.539532	0.2546	0.621383	0.613087
1160	-0.363144	-0.28827	1.38611	0.488695	0.0533694	0.737042	-0.764686	-0.502948	0.0756786	-0.254031	-0.0450594	-0.0219307	0.470065	-0.281532	-0.0805608	0.438345	-0.316088	0.299157	0.631849	0.159822	0.350146	0.504899	0.456867	1.08918	0.174844	0.648002	0.634508	0.281486	0.518899	0.692846
1170	-0.298934	-0.367021	1.43973	0.798182	0.380559	0.904312	-0.636708	-0.510854	0.106249	-0.323256	-0.204023	-0.356175	0.407289	-0.226084	-0.339493	-0.0421289	-0.282743	0.301128	0.696723	0.292922	0.375192	0.702143	0.627561	1.10606	0.184386	0.524384	0.989738	0.298217	0.509906	0.859207
1180	-0.384698	-0.332637	0.68947	0.761568	0.688748	0.978729	-0.610667	-0.604471	0.163917	-0.381788	-0.128573	-0.402529	0.357388	-0.173835	-0.370833	-0.0650695	-0.365366	0.547994	0.740745	0.214968	0.245355	0.846294	0.724213	1.101	0.228136	0.435286	1.57904	0.142892	0.612966	0.874773
1190	-0.434389	-0.243794	0.197044	0.255213	0.878995	0.912401	-0.691876	-0.737545	0.117254	-0.237487	-0.100399	-0.355039	0.387721	0.0436614	-0.0130798	0.11073	-0.341662	0.693961	1.08578	0.116	-0.06832	0.648892	0.634095	1.025	0.118131	0.564813	1.88898	0.115022	0.726501	0.663878
1200	-0.454175	-0.39955	0.186489	0.18836	1.06673	0.885828	-0.735158	-0.713943	0.319528	0.0212238	0.273949	-0.493278	0.171689	0.375259	-0.198744	-0.0925637	-0.159354	0.368029	1.10672	0.206212	-0.216157	0.598539	0.411951	0.921834	0.301334	0.569147	1.81193	0.167534	0.85456	0.440682
1210	-0.481218	-0.275825	0.225197	0.314624	0.710424	0.925174	-0.719335	-0.681696	0.579179	0.242616	0.575823	-0.423116	0.122947	0.818442	-0.181656	0.0150952	-0.0460919	0.511172	0.591654	0.0116771	-0.323293	0.678946	0.41017	0.918075	0.411861	0.411028	1.52763	0.0662245	0.964126	0.46417
1220	-0.51019	0.153579	0.184404	0.249392	0.411628	0.984763	-0.676129	-0.72516	0.685627	0.426604	1.06858	-0.138692	0.0770438	0.796516	0.323807	0.529664	-0.140285	0.872757	0.427444	-0.230029	-0.235802	0.725364	0.330437	0.931022	0.244383	0.425463	1.10183	0.320066	0.913869	0.472547
1230	-0.484203	0.295501	0.126242	0.106003	0.551516	0.921961	-0.657244	-0.700811	0.399879	0.247212	1.56839	-0.0351947	0.160679	0.571453	0.472581	0.610583	-0.235239	0.714277	0.374518	-0.257718	0.0341417	0.687421	-0.0633132	1.06334	0.1632	0.455537	0.509611	0.639728	0.78244	0.349476
1240	-0.507392	0.203549	0.0820406	0.160541	0.687206	1.00595	-0.570698	-0.595942	-0.166596	-0.0750874	1.19087	-0.184849	0.383342	0.311222	0.0516694	0.331056	-0.183947	0.489972	0.360317	-0.0735944	-0.255023	0.761056	-0.35134	1.17763	0.243548	0.332671	0.343102	0.386351	0.773803	0.238892
1250	-0.560169	0.0727275	-0.0379097	0.460905	0.795195	0.940223	-0.370518	-0.495438	-0.360015	-0.113802	0.736556	-0.335461	0.355897	0.00431118	-0.312867	0.263571	-0.0171128	0.875748	0.537736	0.147311	-0.32582	0.772947	-0.374809	1.19188	0.403973	0.199222	0.642813	0.262689	0.724996	0.292236
1260	-0.576847	-0.0116871	-0.0589071	0.640321	0.817001	0.887883	-0.130373	-0.507671	-0.202854	-0.110635	0.439905	-0.390181	0.0362828	0.080135	-0.183663	0.242185	-0.0157375	0.654754	0.41989	-0.0286627	0.0692928	0.541103	-0.387085	1.122	0.506806	0.0736334	0.705625	0.38834	0.709273	0.301648
1270	-0.519853	-0.13021	0.0555037	0.643681	0.553152	1.06689	-0.015033	-0.643632	-0.204899	-0.197608	0.718112	-0.463459	-0.0792742	0.161053	-0.0309591	0.208295	-0.0245078	-0.205808	0.230042	0.00770205	0.511261	0.55836	-0.621175	0.953122	0.65483	0.00209509	0.950524	0.265686	0.741497	0.338627
1280	-0.489791	0.0395848	0.11316	0.545988	0.422776	0.887973	0.158661	-0.658249	-0.171811	-0.364549	1.41712	-0.540974	-0.0359585	0.252867	0.119465	0.163129	0.155232	0.0384412	0.12286	0.425357	0.513055	0.623078	-0.668126	0.736172	0.909568	0.057032	0.902877	0.230502	0.739372	0.54187
1290	-0.537619	0.275125	0.0440727	0.326805	0.443068	0.561057	0.267677	-0.596798	-0.0970311	-0.412583	0.881825	-0.504159	-0.220478	0.286178	0.0932985	0.124228	0.0761994	1.23892	0.105622	0.712807	0.319314	0.665526	-0.400045	0.478568	1.03911	-0.170717	0.658891	0.215519	0.778788	0.659871
1300	-0.5419	0.0940923	0.172156	0.359901	0.149944	0.199413	0.0144699	-0.396209	-0.308533	-0.270928	0.299335	-0.392301	-0.266617	-0.0295113	-0.190358	0.313591	-0.0318113	1.52443	0.113792	0.949166	0.381671	0.701113	-0.416424	0.225735	0.998235	-0.535095	0.449502	0.25157	0.735041	0.677411
1310	-0.466479	-0.262386	0.321993	0.937163	0.0454082	0.0163305	-0.1419	-0.216952	-0.111148	-0.0951712	0.21084	-0.422943	-0.228295	-0.628088	-0.122872	0.372207	-0.0263147	1.07374	0.236112	1.09796	0.633138	0.784025	-0.467865	0.134799	0.830168	-0.513454	0.131683	0.400732	0.671652	0.669926
1320	0.063686	0.0232249	0.297456	1.21883	0.171821	-0.290701	-0.226842	-0.277163	0.232259	-0.24188	-0.22074	-0.413084	-0.127914	-1.18067	-0.0980349	0.256792	-0.109125	0.701717	0.39002	1.00311	0.721052	0.74501	-0.450699	0.144566	0.496411	-0.381944	-0.0337179	0.469026	0.352489	0.24914
1330	0.373148	0.823794	0.172865	1.14192	0.48841	-0.826286	-0.392211	-0.328615	0.517465	-0.525907	-0.337129	-0.174401	-0.0652849	-0.377908	-0.0902488	0.44151	-0.181956	0.429745	0.523262	0.324798	0.495587	0.743259	-0.604571	0.174173	0.29266	-0.534596	-0.195062	0.730797	0.168093	-0.138049
1340	0.211797	0.469647	-0.0698391	0.968493	1.07298	-0.983204	-0.406203	-0.331434	0.805729	-0.570386	-0.276993	-0.0180027	-0.0405394	0.179222	-0.0370338	0.676253	-0.214033	0.0491479	0.342132	-0.0742408	0.481644	0.762197	-0.687523	0.302734	0.410847	-0.558931	-0.137024	0.74341	0.142101	-0.224705
1350	0.118403	-0.282766	-0.27722	0.490493	0.744742	-0.940731	-0.191703	-0.45436	0.574033	-0.458717	-0.385193	0.334402	-0.140466	-0.301686	0.0472117	0.90238	-0.28802	-0.302916	0.00233316	0.44685	0.419899	0.533975	-0.603971	0.288597	0.435874	-0.359447	0.0844428	0.161944	-0.223218	-0.424916
1360	0.183236	-0.284435	-0.115894	0.284021	-0.104954	-0.881872	-0.0015744	-0.614155	0.169363	-0.309355	-0.381975	0.821792	-0.231655	-0.298387	0.335162	0.945288	-0.232705	0.102958	0.0455338	0.719924	0.215676	0.441642	-0.609332	-0.051171	0.0513577	-0.438005	0.247601	-0.340873	-0.479399	-0.680095
1370	0.361161	0.00067278	0.269345	0.368269	-0.0341496	-0.888121	-0.105402	-0.67005	0.150583	0.168564	-0.0565331	0.735173	-0.405491	-0.145404	0.173103	0.510152	-0.144014	0.236546	0.0483988	0.372584	0.355102	0.456889	-0.898325	-0.377362	-0.341399	-0.72272	0.205531	-0.478979	-0.608907	-0.86513
1380	1.00443	-0.0135561	0.470011	0.427976	0.359657	-0.858173	-0.0861979	-0.639544	0.274384	0.583082	0.0161453	0.514556	-0.736402	0.080112	-0.252941	0.276755	-0.162579	0.0513375	0.00865628	0.423521	0.708361	0.479055	-1.09675	-0.582045	-0.207229	-0.805096	0.23632	-0.369202	-0.852773	-0.932623
1390	1.8581	0.085716	0.780876	0.482414	0.533025	-0.80165	-0.0052296	-0.457616	0.279618	0.506824	-0.0939734	0.450269	-0.683751	0.515658	0.160642	0.252342	0.0850368	0.212374	-0.151968	0.510778	0.837521	0.500963	-1.13252	-0.697086	-0.144231	-0.803668	0.222314	-0.346446	-1.03741	-1.0094
1400	2.33886	0.26918	1.31871	0.31499	0.459722	-0.707566	0.00537622	-0.406108	0.200393	0.16901	-0.227276	0.194913	-0.611627	0.725423	0.923876	0.118987	0.290302	0.153316	-0.417289	0.225195	0.417384	0.445771	-1.26008	-0.755506	-0.435821	-0.654549	-0.162199	-0.417961	-0.980167	-0.961792
1410	2.6174	-0.0916264	1.50542	0.0530984	-0.026883	-0.731104	0.00290087	-0.403651	0.19853	0.0739246	-0.365009	-0.239611	-0.527194	0.433562	1.03993	-0.153679	0.310976	-0.267676	-0.60775	0.280334	-0.225498	0.386674	-1.27877	-0.660547	-0.621208	-0.376845	-0.68087	-0.252036	-0.890381	-0.891046
1420	2.33688	-0.0675491	1.53643	-0.0834363	-0.293993	-0.805727	0.0287663	-0.223559	0.318715	0.0984378	-0.452526	-0.387673	-0.142525	0.228138	0.75242	-0.10076	0.277001	-0.405978	-0.58534	0.424939	-0.497271	0.211806	-1.15661	-0.389916	-0.732197	-0.50142	-0.720118	-0.145627	-0.923029	-1.0355
1430	2.14565	0.272466	1.3132	-0.242001	-0.037369	-0.814855	0.102452	-0.12882	0.165414	-0.190415	-0.347396	-0.144328	-0.2462	0.208127	0.439025	0.234683	0.0856447	-0.223142	-0.316513	0.486727	-0.599051	0.189954	-0.838886	-0.312595	-0.861574	-0.609437	-0.480553	-0.337047	-0.887984	-0.981745
1440	1.90184	0.539945	1.01895	-0.279722	-0.120122	-0.858891	0.207001	0.0494975	-0.0211008	0.0671988	-0.41784	-0.037718	-0.37723	0.231958	0.287249	0.243362	-0.0137538	-0.263469	-0.481398	0.439803	-0.661004	0.183203	-0.583928	-0.382934	-0.827476	-0.557389	-0.768171	-0.58448	-0.822797	-0.819013

## Sheet: Suppl Figure 2
Target	Hemisphere	Sensing Channel	PowerChange	SensingFrequency	SleepMedication	Levodopa ER Nighttime	TEED	LEDD	BaselineBeta
STN	RightHemisphere	[1, 3]	-0.432717	13.7	1	0	5.78E-05	900	0.0805728
STN	LeftHemisphere	[1, 3]	1.21547	21.5	0	0	0	351	3.19054
STN	LeftHemisphere	[0, 2]	1.47712	15.6	0	0	0.000119213	600	0.354626
STN	LeftHemisphere	[0, 2]	0.298233	19.5	0	0	8.63E-05	1500	0.741777
STN	LeftHemisphere	[1, 3]	1.14264	17.6	0	0	6.48E-05	1400	0.765307
STN	RightHemisphere	[0, 3]	1.47963	20.5	0	0	0.000300938	1400	0.314515
STN	LeftHemisphere	[1, 3]	0.599267	19.5	0	0	1.75E-05	1195	0.752369
STN	RightHemisphere	[1, 3]	0.0442387	19.5	0	0	0.000167245	1195	2.44545
STN	RightHemisphere	[0, 2]	1.96965	10.7	0	0	5.24E-05	1400	0.209081
STN	LeftHemisphere	[1, 3]	0.91822	15.6	0	0	0.000169897	1380	N/A
STN	RightHemisphere	[0, 2]	0.843074	21.5	0	0	0.00029271	1380	N/A
STN	RightHemisphere	[1, 3]	-1.17786	15.6	1	0	6.02E-05	1000	0.396953
STN	LeftHemisphere	[1, 3]	1.57654	23.4	0	0	9.87E-06	300	0.904565
STN	RightHemisphere	[0, 2]	1.7128	23.4	0	0	1.01E-05	300	0.699314
STN	LeftHemisphere	[0, 2]	0.689659	13.7	0	0	2.43E-06	1950	0.56444
STN	RightHemisphere	[0, 2]	-0.095789	14.7	0	0	4.87E-06	1950	0.336062
STN	LeftHemisphere	[1, 3]	0.273338	12.7	1	0	0.000100246	1525	0.478755
STN	LeftHemisphere	[1, 3]	0.456006	7.8	1	0	6.95E-05	1350	1.68864
STN	LeftHemisphere	[1, 3]	0.422402	10.7	0	0	6.66E-05	928	0.250918
STN	LeftHemisphere	[0, 2]	-0.397157	14.7	0	0	0	900	0.566216
STN	RightHemisphere	[1, 3]	-1.13316	10.7	0	0	0	900	0.259869
STN	RightHemisphere	[1, 3]	-0.560104	13.7	0	0	9.18E-05	737	4.23863
STN	RightHemisphere	[1, 3]	-0.651842	12.7	0	0	0.000179595	800	0.435718
STN	LeftHemisphere	[0, 2]	0.0811473	16.6	0	0	6.08E-05	900	0.509042
STN	LeftHemisphere	[0, 2]	0.258831	15.6	0	0	0.000108428	1800	0.211738
STN	LeftHemisphere	[1, 3]	0.92031	17.6	1	0	0.000125331	1200	3.45928
STN	RightHemisphere	[1, 3]	1.01358	19.5	1	0	0.000123069	1200	3.36173
STN	LeftHemisphere	[0, 2]	1.38525	16.6	1	0	0.000122653	500	0.349631
STN	LeftHemisphere	[0, 2]	1.14648	15.6	0	0	0.000196395	0	0.550896
STN	RightHemisphere	[0, 2]	0.601045	16.6	1	0	0.000138164	1150	N/A
